# Supplementary material for: Ephedrine and pseudoephedrine in Ephedra saxatilis on the vertical altitude gradient changed in southern Tibet Plateau, China
Source: PLoS One. 2023 Aug 25;18(8):e0290696. doi: 10.1371/journal.pone.0290696 (PMC10456159; doi:10.1371/journal.pone.0290696)
Supplement: S1 Dataset — (XLS) [file pone.0290696.s001.xls]

## Sheet: Sheet1
Metabolite	A1_1	A1_2	A1_3	A1_4	A1_5	A1_6	B2_1	B2_2	B2_3	B2_4	B2_5	B2_6	CD4_1	CD4_2	CD4_3	CD4_4	CD4_5	CD4_6	CG4_1	CG4_2	CG4_3	CG4_4	CG4_5	CG4_6	D5_1	D5_2	D5_3	D5_4	D5_5	D5_6	ED6_1	ED6_2	ED6_3	ED6_4	ED6_5	ED6_6	EG6_1	EG6_2	EG6_3	EG6_4	EG6_5	EG6_6	EZ6_1	EZ6_2	EZ6_3	EZ6_4	EZ6_5	EZ6_6	F7_1
P-Hydroxymandelic acid	-1.0282	-1.0417	-0.6783	-0.6326	0.6414	-1.6704	-3.3787	0.2313	-1.5672	-0.3949	-2.0837	-1.8949	-1.2155	-1.1252	-1.2032	-0.7728	-1.3732	-0.4279	-1.6057	-0.5249	-0.7694	-0.0934	-0.5843	0.0961	-0.793	0.3081	-0.0191	-0.2413	-0.6086	-1.4325	0.9961	0.4778	1.3303	-0.607	0.737	1.5572	0.1824	-0.0886	-0.3755	-0.5174	0.0245	-1.224	-0.7419	-0.1909	0.4186	0.8992	-0.4051	0.3812	-0.1041
Dimethadione	-1.574	-1.1544	-0.7995	-0.067	0.7772	-1.6237	-1.514	0.2264	-1.1784	0.2507	-1.4293	-1.4825	-0.9031	-0.8594	-0.6271	-0.9495	-0.9061	-0.0279	-0.8907	-0.924	-0.2794	0.1245	-0.1177	-0.0364	-0.1702	0.2712	-0.3593	-0.7786	-0.115	-1.0855	1.2602	0.9965	1.5207	-0.974	1.211	1.6499	-0.0567	0.3621	-0.0287	-2.9145	-0.3637	-0.7741	0.0581	-0.4494	0.2429	1.0088	-2.9644	0.2566	-0.1583
9,10-dihydroxy-8,8-dimethyl-2H,8H,9H,10H-pyrano[2,3-h]chromen-2-one	-1.437	-1.1657	-0.8607	-0.2572	0.874	-1.1747	-1.633	0.1749	-1.2978	0.2334	-1.2901	-1.2654	-0.587	-0.861	-0.7485	-0.8842	-1.1538	0.0957	-0.8585	-0.5988	0.0192	-0.1084	0.0446	0.0946	-0.2686	0.2632	-0.2947	-0.6251	0.038	-0.8498	1.1577	1.0817	1.5077	-1.3629	1.2322	1.7737	-0.0282	0.1831	0.022	-2.968	0.2359	-0.8164	-0.4074	-0.6521	0.4813	0.9725	-3.2867	0.3973	-0.0242
Okanin	0.7791	-0.0511	0.0911	0.129	0.4199	-0.0061	-0.2868	0.3724	-0.713	-0.8772	-0.5352	-0.2052	-0.6186	0.5406	-1.3963	1.3312	-0.0608	0.4778	0.1029	-0.1828	0.9318	0.5526	0.0418	0.9784	0.9143	-0.1656	0.432	-0.306	0.1219	0.0103	0.7942	-0.075	0.4436	-1.8207	0.4979	1.4012	-0.2058	0.3738	0.3153	-2.6174	-0.125	-0.9773	-1.733	-1.7803	-0.4749	0.7328	-3.9253	0.1459	1.0701
EUGENITOL	0.3677	-0.0888	-0.3081	-0.0189	0.398	-0.3239	-0.114	0.2372	-0.9557	-0.2941	0.1018	0.1272	-0.9851	0.7966	-1.2123	1.314	-0.0869	0.3241	-0.048	-0.1359	1.1465	0.4395	0.1774	0.8004	1.3498	0.442	0.466	0.1685	-0.167	0.0493	0.9389	0.3869	0.3763	-0.8151	0.4397	1.3873	-0.0836	-0.2519	-1.4682	-1.6643	-0.2452	-1.0886	-1.2054	-1.6344	-0.786	0.5845	-2.8801	-0.4817	1.0279
(-)-Catechin 3-O-gallate	-0.0976	0.1852	-1.0328	0.0368	0.6552	0.808	-0.6568	0.0098	-2.5827	-0.7363	-0.6054	-0.4667	-0.7323	0.2677	-0.8992	0.2805	-0.0753	0.309	0.1336	-0.7037	0.7153	0.2405	0.5577	0.4988	0.2677	0.5698	-0.9988	-1.3086	-1.2652	-0.7565	-0.2171	-0.4318	0.5442	0.2442	1.0486	-0.0852	-0.0174	-0.1257	0.266	0.7466	0.7969	-0.6517	-1.7105	0.0491	-0.5133	0.5394	-1.1598	-0.3635	1.7161
Spinacetin 3-(2''-feruloylgentiobioside)	-0.1465	-0.0241	-0.4099	-0.4553	0.0374	0.254	-0.907	0.5677	-0.6938	-0.0471	-2.2807	-0.3111	-0.4043	-0.0784	-2.2801	-0.1655	0.2184	0.3897	0.474	0.5604	0.5033	0.3501	0.6212	0.1653	0.7187	0.6838	-2.2369	0.5261	-0.7887	-0.8658	0.0576	-0.8064	-0.3833	-0.974	-0.3158	0.0709	-2.0973	0.2283	0.0856	-2.0702	-0.6901	-0.4981	-2.1381	-0.083	-0.3535	0.077	-2.0861	0.0998	1.4851
3,4,5-trihydroxy-6-{[(4E)-5-(4-methoxyphenyl)-3-oxopent-4-en-1-yl]oxy}oxane-2-carboxylic acid	-0.3728	0.0415	-0.4695	-0.6212	-0.0851	-0.0183	-1.739	-0.2323	-1.7416	0.2661	0.052	0.0692	-0.5855	-1.7345	-1.7427	0.4086	-0.2363	-1.7535	-0.163	-1.7345	-0.0037	0.3793	-1.7476	-0.2408	0.2037	0.1452	-1.7347	-1.7278	-1.7431	-1.7443	0.6325	0.5729	-1.7304	0.1228	-1.7327	-0.0993	0.4587	0.9645	0.7898	-1.698	0.3598	0.0495	0.6307	-0.0031	0.5848	-0.1187	0.1487	0.6676	-1.1335
Jasmolone	-0.0188	-0.6192	0.2658	-0.031	-0.2804	0.528	-1.4716	0.4726	-1.2897	-0.0697	-0.962	-0.6339	0.0272	0.2145	-0.8664	-0.4509	0.1565	-1.5018	0.0952	0.7018	0.3655	-0.1538	-0.566	0.331	-1.1215	-1.584	-1.6874	-0.8942	-1.5472	-1.4516	0.0499	0.7845	0.3028	-0.3056	0.9328	0.8111	-0.5496	0.6094	-0.427	-0.0737	-1.5203	0.2274	1.1648	0.0165	0.354	0.4568	0.2694	-0.3369	0.4901
3-Hydroxynevirapine glucuronide	0.158	-0.2226	-2.1039	-0.3417	0.0772	0.0238	-0.2268	-2.0159	-0.4336	-0.0319	-0.0242	0.0216	0.2344	-0.0823	0.0927	-0.3148	-0.7794	-2.1966	0.1245	-0.1483	0.3238	-2.1189	0.3437	0.2234	0.3111	-1.9841	0.6071	-2.0234	0.4024	-2.1294	-0.0407	0.5226	0.3047	0.0363	0.7645	0.5441	0.5475	-0.7227	-0.0358	-1.8636	-0.1796	0.241	0.9878	0.4869	0.0384	-2.045	0.8134	0.5632	0.1307
M-Tolylacetic acid	-0.7166	0.5132	0.5716	0.1244	0.471	-1.039	0.8523	1.6698	1.1599	1.1459	1.1761	1.4304	-0.0177	-0.1583	0.6874	0.5624	0.8955	-0.7281	-0.749	0.7105	0.0512	-0.0343	-0.1176	-0.0899	1.3407	0.6411	1.646	1.2101	1.8124	1.6735	-1.3571	-1.1967	-1.0626	-0.8397	-1.2774	-1.2329	-0.6384	-0.8085	-0.9238	-0.6192	-0.7994	-0.941	-1.2194	-0.693	-0.6826	-0.8345	-0.316	-0.8012	0.4198
4-Methylphenyl acetic acid	-0.1249	0.9934	0.74	0.1035	0.6931	-0.5458	0.3143	0.8715	0.0294	0.4297	0.1866	0.2839	0.6039	0.4689	1.2282	0.3884	0.9589	-0.3866	-0.5895	1.2543	0.5921	0.3504	0.1609	0.2612	0.7653	0.5137	0.3853	0.5836	0.5203	1.0588	-1.3522	-1.3241	-0.9113	-0.8605	-1.3691	-1.3319	-1.0723	-0.3986	-0.4532	-0.9968	-1.1687	-1.1432	-1.3207	-1.0172	-0.6424	-0.978	-0.7693	-0.5232	1.0298
3,4,5-trihydroxy-6-[4-(7-methoxy-2-oxo-2H-chromen-6-yl)-2-oxobutoxy]oxane-2-carboxylic acid	-0.8477	0.752	0.8009	0.5658	0.8509	-0.918	-1.0554	0.9785	-0.9382	-1.0593	-1.073	-1.0094	-0.1222	0.1387	1.0223	0.706	0.2847	-0.9916	-1.0284	0.7485	0.279	-0.9451	-1.0833	-0.6681	0.1582	0.3127	-0.1454	1.3522	0.2578	0.6656	-1.0309	-0.9564	-0.9292	-0.8013	-1.0525	-1.0064	-0.6882	-0.8984	-0.5891	-0.6173	-0.6351	-0.923	-0.9193	-0.7113	-0.5937	-0.8422	0.1187	-0.7259	0.187
5-(3',4'-dihydroxyphenyl)-gamma-valerolactone-3'-O-glucuronide	-0.3275	0.9178	0.9916	0.549	0.8502	-0.8016	-0.1696	1.0206	-0.886	-1.6071	-1.1656	-1.0964	0.3172	0.4306	1.1654	0.5673	0.7195	-1.0081	-0.7847	1.0702	0.4187	0.2889	-1.9942	0.2939	0.3612	0.5117	0.269	0.2901	0.6507	0.8233	-1.1404	-1.0741	-0.8673	-0.4152	-1.1921	-1.1314	-0.3939	-0.4481	-1.0145	-0.033	-0.4581	-0.7413	-0.7403	-0.383	-0.5791	-0.8304	0.2893	-0.3201	0.7654
M-CRESYL ACETATE	-0.3433	0.8133	0.8244	0.6159	0.879	-1.1519	0.1649	0.9833	-1.3354	-1.4457	-1.3134	-1.1643	0.5979	0.432	1.0868	0.6117	0.7961	-0.7097	-0.616	1.0549	0.582	0.4083	-0.9821	0.1434	0.4898	0.7124	0.2307	0.4117	0.8419	1.0037	-1.1309	-0.9547	-0.9396	-0.4745	-0.92	-0.8712	-1.275	-0.6201	-0.7041	-1.3196	-1.1243	-1.0762	-0.9311	-0.8503	-0.9208	-1.0374	-0.7104	-0.8431	0.7547
20-COOH-leukotriene E4	0.2192	-0.0086	0.5665	0.8704	0.4181	-0.0349	0.7952	0.6069	-0.3519	1.7122	0.8903	0.846	0.6918	0.5715	-0.3413	-0.1716	0.1279	0.1011	-1.0358	0.3436	0.4389	0.4033	1.0874	1.1088	1.8858	-0.1288	0.8126	0.7351	1.609	2.5585	-0.8747	-0.6978	-0.7832	-0.9833	-0.9202	-0.6661	-0.5526	-1.7005	-1.2515	-0.3635	-0.8019	-1.0179	-0.556	-0.7948	-1.0936	-1.2644	0.687	-1.3273	1.6256
Crocin 3	0.7006	0.893	-0.5326	0.4306	0.6213	0.9301	0.7775	1.133	-1.7669	0.698	0.2207	0.1759	-0.0052	0.1422	0.8092	0.7489	0.5204	0.6668	0.3866	0.8208	0.1955	0.381	0.1438	0.5973	0.7378	0.5095	0.1628	-0.0188	0.0809	0.6298	-1.8306	-1.7794	0.05	-0.2844	0.0897	-1.3624	-0.3187	1.0463	0.0958	-0.1021	0.2827	-0.9521	-0.2118	-0.8599	0.313	-0.4014	0.6451	1.059	0.7939
[(16S)-5,7-dihydroxy-16-(hydroxymethyl)-8,8,10,12-tetramethyl-3-[1-(2-methyl-1,3-thiazol-4-yl)prop-1-en-2-yl]-9-oxo-17-oxa-4-azabicyclo[14.1.0]heptadec-4-en-11-yl]oxidanesulfonic acid	0.3363	0.6609	-0.4956	0.12	0.3488	0.6604	0.6182	1.1404	-1.6427	0.648	0.1396	0.0584	-0.7418	-0.3779	0.7069	0.6914	0.2464	0.3759	0.1567	0.864	0.1513	0.2293	-0.2624	0.3958	0.7557	0.5251	0.1459	0.2443	-0.4554	0.4623	-1.3517	-0.8632	-1.2569	-0.493	-0.7476	-1.173	-0.4875	0.7262	-1.5817	0.3039	-0.7841	-1.7496	-0.6196	-0.6451	-0.1211	-0.7929	0.7948	0.9471	0.7199
Oxytocin 1-8	0.3761	0.638	-0.1604	0.4251	0.4192	0.6588	0.6836	0.8955	-1.7928	0.6956	0.254	0.2914	0.0831	0.2737	0.5867	0.5295	0.4039	0.5125	0.3926	0.6783	0.332	0.3771	0.2831	0.4339	0.7456	0.769	0.3329	0.3219	0.3331	0.6238	-0.7829	-1.4639	-1.8386	-0.9752	-1.6693	-1.454	-0.4322	0.8406	-2.0149	0.3417	0.2217	-0.8334	0.1312	0.0745	-0.4041	-0.278	0.4251	0.9141	0.7213
Clozapine glucuronide	-0.0189	0.2811	0.423	0.5596	0.1103	-0.0375	1.3637	1.7111	1.6163	1.5696	1.597	1.7372	-1.3289	-0.0351	0.481	1.2676	1.3292	-0.2073	0.4549	0.4158	-1.2867	-1.2651	1.0111	0.2293	1.6517	1.0209	1.7654	1.4511	1.731	1.7476	0.2218	0.468	-1.2565	-1.1869	-1.3235	0.1178	-1.1253	-0.2333	-0.2173	-1.0867	-0.0734	-0.0723	-1.2511	-0.2452	-0.2754	-1.2092	0.1462	-1.1458	0.2207
Gamma-Glutamyl-beta-cyanoalanine	-0.4415	0.1088	-0.3814	1.2204	0.1356	-0.1595	2.0659	2.3071	2.1679	2.5233	2.2602	2.0269	-0.2378	0.2713	-0.9552	1.7093	2.0824	0.612	-0.5101	0.8673	-0.6249	0.1569	1.9907	0.0177	1.3987	-0.8306	0.1461	-0.1186	0.5645	1.6387	-0.9129	-0.3484	-0.8818	-0.7726	-0.8946	-0.8927	0.2288	-0.9065	-0.3948	-0.3212	-0.7838	-0.8492	-0.7955	0.4072	-0.2962	-0.8869	0.0144	-0.8434	-0.8839
6-(hydroxymethyl)-7-methoxy-2H-chromen-2-one	-0.5039	-0.8406	-0.2646	-0.5916	-0.7067	-0.1399	1.3782	0.7376	-0.8909	1.1883	0.4466	0.2564	-1.0162	-0.4568	-0.8889	0.9092	1.3261	0.112	-0.9818	0.3837	-0.6351	0.1259	1.2552	-0.7917	1.9239	-0.656	1.1358	0.7358	1.1992	-0.945	-0.9844	-0.9093	-0.8819	-0.753	-1.0062	-0.9597	0.9145	-0.5291	-0.9651	0.2456	-0.6377	-0.8756	-0.8719	-0.0679	-0.5473	-0.7942	0.476	-0.6769	-0.1091
Pterostilbene	-0.6477	-0.6984	-0.1737	-0.772	-0.7369	-0.7356	2.2145	1.1133	1.5039	-0.514	0.6662	0.4828	0.4159	-0.7812	-0.7582	-0.3235	1.1437	-0.2855	-0.8734	-0.6869	-0.819	-0.7694	-0.9419	-0.6379	1.0911	2.0068	1.2409	-0.2376	1.3172	0.9709	-0.8766	-0.7835	-0.7495	-0.5899	-0.9035	-0.8459	-0.3033	-0.7111	-0.8526	-0.1439	0.173	-0.7418	-0.7372	-0.4774	-0.4914	-0.5193	1.2519	-0.4957	-0.2347
Suspensolide F	0.6619	0.8792	0.9353	-0.9206	0.6537	-0.9243	-0.9261	1.2323	-0.932	0.9915	0.6252	0.7933	0.5982	-0.9164	-0.9344	-0.9165	0.8546	1.1558	1.2939	1.0796	1.0859	-0.9345	-0.9455	-0.9316	0.8773	1.3194	-0.9169	0.8449	-0.9352	1.1183	-0.9192	-0.9045	-0.9077	-0.8652	-0.9124	-0.9117	0.7309	-0.9168	-0.932	-0.8434	-0.8697	-0.8953	-0.8744	-0.8615	-0.8703	-0.9096	0.7038	-0.8931	0.854
3,4,5-trihydroxy-6-[1-(3-phenyloxiran-2-yl)ethoxy]oxane-2-carboxylic acid	0.3582	-1.1997	0.7189	0.208	0.5938	1.0536	0.4858	0.5674	0.6373	0.32	-0.1523	-0.8832	-1.2935	0.3927	0.0251	0.2531	-0.6189	0.108	0.804	1.008	0.247	0.2918	0.3651	0.1923	0.9853	-0.7237	-1.5566	1.3293	-1.6202	-1.6299	-0.1952	0.0731	-1.4225	0.6119	-1.5416	-0.5326	-1.048	-1.5445	-0.6244	-0.4419	-1.1809	-0.6384	-1.0924	-0.5334	-0.8487	-0.4024	-0.5141	-1.2254	0.9943
Citreoviridin C	-0.8496	0.5368	0.476	0.3618	0.4107	0.6083	0.5153	1.0393	0.3244	-0.9589	0.4583	0.6337	-0.3155	-0.4924	-0.5264	-0.4994	-0.3582	0.5864	-0.5825	1.0694	0.6927	0.5342	0.6602	0.5417	0.6793	1.2585	0.609	1.1497	0.4003	0.5932	-1.3173	-1.3166	0.28	-1.3148	0.4679	-1.317	-1.3143	0.6526	-0.5669	-1.3136	-0.5892	-1.3162	-1.3152	-1.3146	-0.6027	-1.3169	-1.314	-1.3161	1.4219
5(1->10)-Abeo-1,12-patchoulanediol	0.8876	0.0998	0.0289	0.3696	0.0314	0.4012	-0.0609	0.7193	0.8138	0.882	-0.0905	-0.052	-0.2339	-0.1878	-0.1577	0.5171	0.3458	0.5812	-1.2743	0.7133	0.8125	-0.1861	0.0318	0.831	1.0595	0.9093	0.9701	1.3151	0.4153	0.4387	-0.7531	-0.4048	-0.9237	-0.7461	-1.0503	-1.0477	-0.0619	-1.111	-0.9351	-1.3433	-1.2229	-0.965	-0.2549	-0.1628	-0.8324	-1.0073	-0.1417	-0.7827	1.5376
Verbenone	0.4499	0.2853	-0.2262	0.5037	-0.2891	0.3695	-0.599	0.4182	-0.2912	0.7884	-0.8579	-0.8739	-0.8322	-0.3212	-0.3838	0.1513	-0.3827	-0.2195	-1.1116	0.5708	0.1313	-0.5143	-0.0206	0.2012	1.0254	0.6223	0.1877	0.8208	-0.6658	-0.0803	-0.5809	-0.5115	-0.6013	-0.0703	-0.4085	-0.3753	-0.4369	-0.7297	-0.6611	-0.4233	-0.622	-0.9756	-0.4121	-0.8711	-1.0173	-0.6663	-0.9771	-0.2731	1.9577
M-Cresol	0.7193	0.3774	0.32	0.7068	0.0207	0.5353	-0.0066	0.6825	0.0685	1.0302	-0.8714	-1.8698	-0.5019	-0.1227	-0.5516	0.5524	0.0657	0.2897	-1.3852	0.8309	0.5785	-0.4186	0.346	0.5073	1.1316	0.8662	0.6246	1.0234	-0.149	0.2656	-0.8605	-0.6274	-1.0021	-0.1992	-0.7396	-0.723	-0.3053	-0.5517	-0.8754	-0.6869	-0.3139	-0.8827	-0.8429	-0.9029	-1.1126	-0.8777	-0.2692	-0.476	1.6996
LOBARIC ACID	-0.2227	-0.1464	0.1793	0.4053	-0.326	0.573	0.4374	0.8009	-0.0655	0.6255	0.32	0.4162	-0.9811	-0.5454	-0.4674	-0.144	-0.1307	-0.0497	-0.1066	0.2792	0.2123	0.0206	0.1694	0.3874	0.7267	1.0243	0.003	0.7253	-0.0652	0.2833	-0.0531	0.0365	-0.1335	-0.3176	-0.0935	0.0325	-0.1296	0.1299	-1.4148	-0.6707	-0.2868	0.4808	-0.1042	0.1496	0.189	0.2032	-0.9743	-1.0569	1.1054
{3,5,6-trihydroxy-2-[3-(sulfooxy)phenyl]-7H-chromen-7-ylidene}oxidanium	0.4194	0.4649	-0.5884	0.3359	0.1747	0.0542	0.9029	0.7943	0.6181	1.236	0.6073	0.6038	-0.15	-0.1468	-0.5256	-0.665	0.1833	0.3136	0.7843	0.8042	0.5955	0.0658	0.5033	0.0501	1.0392	1.0134	0.2583	0.7307	0.1961	0.3881	-0.7758	-0.1334	-0.3639	0.2444	-0.2976	-0.4827	-0.3278	0.0922	-0.3827	-0.335	-0.8952	0.2115	-0.1882	0.46	0.964	-0.0506	-2.118	-0.8318	0.8058
3,4,5-trihydroxy-6-[(1-oxo-3-phenylpropan-2-yl)oxy]oxane-2-carboxylic acid	-1.1315	0.0485	-1.0351	0.1089	0.5188	-0.0398	0.6747	0.6414	1.1478	1.0113	0.745	0.5114	-1.1741	-1.0814	-0.0509	-2.692	-0.0929	0.3738	0.3016	0.578	0.182	-0.3226	0.3297	-1.8915	0.7474	1.7867	1.0827	1.0967	0.9321	-0.3548	-0.4872	0.0994	0.3206	0.133	0.0872	-0.8095	0.5284	0.3454	0.2233	0.4652	-0.1964	0.1574	-0.7097	0.385	1.0128	0.0824	0.9667	-0.4369	1.105
6-({2-[(acetyloxy)methyl]-4,5,6-trihydroxyoxan-3-yl}oxy)-3,4,5-trihydroxyoxane-2-carboxylic acid	-0.6715	-0.5291	-1.0191	-1.4043	-0.1251	-1.2637	1.2229	0.6202	0.0499	0.38	-0.0252	0.6212	-1.5793	-1.3592	-0.1305	-0.7795	0.1122	-1.2011	0.3751	0.1063	0.176	-0.1663	-0.7459	-0.2644	1.8044	1.2946	1.4758	1.278	0.0233	1.4097	-1.0271	-1.108	-0.4888	-1.2482	-1.8166	-0.5882	0.1214	0.3364	-0.2657	-0.4753	0.163	-0.924	-1.416	-0.4563	0.2416	0.1685	0.3562	0.0762	1.0933
PC-M6	-0.5139	-0.5409	-0.5093	-0.5802	-0.5615	-0.5608	4.5314	-0.4571	-0.5742	4.5001	-0.6634	-0.6215	-0.6565	-0.5851	-0.5728	-0.1301	-0.5702	-0.6096	-0.634	-0.5348	-0.6051	-0.5788	-0.6703	-0.5086	-0.5334	-0.449	-0.4797	0.022	-0.5832	4.6547	-0.6357	-0.5863	-0.5682	-0.4829	-0.6499	-0.6194	0.3685	-0.5477	-0.623	-0.2316	-0.4063	-0.1755	-0.5616	-0.4226	-0.4692	-0.5102	0.5053	-0.4324	-0.0782
Pulmatin	0.1071	1.1618	-1.1306	-1.1029	0.0924	-0.2169	1.5371	-0.9177	0.1394	1.7105	1.5863	1.5924	-1.1878	-1.0899	-1.1459	-1.0902	-0.8349	0.0088	-1.1556	-1.0897	-1.1684	-1.1462	1.1897	-0.0006	1.4775	0.7878	1.6676	1.6889	1.597	1.4208	0.2891	0.0234	-1.0636	-0.634	-1.078	-0.0918	0.2503	-1.0913	0.2147	0.2015	0.4471	-0.0546	-0.2038	-0.1758	0.5539	-0.0694	0.8366	-1.0206	0.8411
Dermatan	-1.0739	-1.0952	-1.077	-1.0641	0.2501	-1.0693	0.786	0.8303	0.5174	1.1248	1.2106	1.2062	-1.1034	-1.058	-1.0841	-1.0581	0.3382	-1.1213	-1.0886	0.405	-1.0945	-1.0842	1.0179	-1.08	0.8875	0.882	0.8494	0.8707	-1.0852	1.1684	-1.062	-1.0411	-1.0456	-0.9874	-1.0524	-1.0514	0.7239	-1.0586	-1.0806	0.5027	0.5086	-1.0284	-0.9997	0.5767	0.5771	1.3835	-0.9682	-1.0253	0.8948
3-(3-hydroxyphenyl)-7-methoxy-3,4-dihydro-2H-1-benzopyran-4-one	-1.3437	-1.3997	-1.9287	-1.2979	-2.1305	-1.4099	0.4723	-0.1507	-0.5125	0.8416	1.1038	1.1104	-2.189	-2.0784	-2.1417	-1.4158	-2.1578	-1.3489	-2.1526	-0.9729	-2.167	-1.4825	1.2311	-2.0811	0.78	0.6122	0.5919	0.8379	-0.0099	1.0985	-0.163	-0.1123	-0.2642	-0.0773	-0.3762	-0.2304	0.286	-0.6638	0.0372	-0.1377	0.3589	-0.3066	0.0525	0.1798	0.1035	1.3214	-0.4832	-0.5205	0.8488
Lipoyllysine	-0.3317	-0.0471	0.037	0.1896	-0.5652	-0.0089	0.1644	-0.029	0.293	0.693	0.1781	0.3529	-0.4351	0.4442	0.2005	0.3588	-0.2168	-0.5594	0.4766	0.1987	0.0628	0.4383	-0.1547	0.1909	0.8747	1.1439	0.4807	0.9809	0.2729	0.1196	-0.1603	-0.3599	-2.5077	0.4788	-3.8207	-3.8197	0.5759	-3.3625	-3.849	0.702	0.3717	-0.2287	-0.6746	0.116	0.2016	0.0458	0.7062	-0.7831	0.744
(R)-1-O-[b-D-Apiofuranosyl-(1->2)-b-D-glucopyranoside]-1,3-octanediol	-0.6324	0.0397	-0.9988	0.5025	-1.0718	-1.0708	-1.0093	0.4461	0.7181	0.7694	1.2645	1.0946	-1.2056	-1.1049	-1.0877	-1.0247	-1.0841	-1.1395	-1.1738	0.3567	-0.5258	-0.6796	-0.1007	-0.5836	0.5518	1.1073	0.5397	1.1788	-0.4222	-1.1397	1.0192	0.9011	-0.7785	-0.1814	-0.6398	0.7088	1.0621	-1.0525	-1.1583	-0.7902	0.529	-0.9867	1.0611	1.9186	0.4621	-1.0001	0.4036	-0.8916	1.4299
LysoPC(20:5(5Z,8Z,11Z,14Z,17Z))	-0.8188	-0.5371	-0.8276	1.156	-0.8348	-0.8059	-0.8133	1.7232	1.8635	1.0812	0.9843	0.3007	-0.1404	-0.7737	-0.8479	-0.7741	-0.8667	-0.9553	-0.8607	-0.6685	-0.7663	-0.8482	-0.895	-0.8362	-0.6919	0.9637	1.4521	0.3607	-0.8511	-0.8626	-0.7851	-0.3709	-0.739	-0.577	-0.758	-0.7551	2.2329	-0.7756	-0.8379	1.3787	-0.2414	-0.6907	-0.611	1.5698	-0.3138	1.0992	1.9559	0.7913	1.2299
1-Octen-3-yl glucoside	-0.4997	-0.327	0.0498	0.2306	-0.0335	-0.3393	-0.0494	0.5324	0.5611	-0.1452	0.3423	0.5197	-0.5773	-0.4227	-0.5768	-0.1184	-0.7305	-0.8121	-0.1528	0.2015	-0.888	-0.5507	-0.7926	-0.286	-0.5566	0.9526	0.2365	0.6781	0.5873	0.2961	-0.9887	-0.2064	-0.6268	0.6792	-0.6664	-1.9603	0.6386	0.0092	-2.0353	0.8247	0.3663	0.5042	0.5907	0.7042	0.8333	-0.8563	1.0268	-0.3582	0.8708
S-Japonin	-0.7779	-1.7604	0.0132	-0.376	-0.2866	-0.3661	-0.4011	1.5295	-0.8323	0.0994	0.2306	-0.1171	-0.738	0.1662	-0.1615	-0.9339	-0.7142	-1.3574	-0.3067	0.7417	-1.3516	-0.6051	-0.719	-0.3681	-0.0223	0.8118	0.0073	0.5389	0.3271	-0.1011	-1.7992	-0.2417	-0.1493	-0.4766	-0.9868	-1.2423	0.5952	-0.5932	-1.8583	0.8005	0.5253	-0.2604	0.2611	0.0778	-0.0072	-0.3082	1.5147	-0.1448	0.3258
Reduced haloperidol	0.0116	-0.5125	0.399	0.3549	0.0495	0.0533	0.1577	0.9321	-0.5868	0.0555	-0.6598	-0.643	0.2912	-0.4849	-0.5698	-0.5336	-0.3916	-0.3074	0.2907	0.1793	-0.0956	-0.3296	-0.2421	-0.2352	0.2391	0.0071	-0.3108	0.5536	0.2392	0.0288	-1.0142	-0.6298	-0.9975	-0.3852	-1.06	-0.5624	-0.1634	-1.1423	-1.5169	-0.1429	-0.1652	-0.5403	-0.644	0.1844	0.1942	-0.7129	0.95	-0.4466	0.1885
5-Decynoic acid	0.1599	0.3243	0.6623	-0.1064	0.2686	-0.5361	-1.137	1.1677	-0.1804	0.2955	-0.0009	-0.0843	-1.2517	-0.8906	-1.1789	-0.649	0.1958	0.0497	-0.283	0.6241	-0.7738	-0.5967	-1.0416	0.3696	0.6549	1.5037	1.1704	1.4236	0.6057	0.6205	-1.5583	-1.4919	-1.0097	-0.7106	-1.2609	-1.5364	-0.025	-0.5115	-1.5412	0.8678	0.2717	-0.9436	-1.4589	0.1533	-0.1218	-1.2509	1.3356	0.4672	1.1092
[(16R)-5,6,7-trihydroxy-8,8,10,12,16-pentamethyl-3-[1-(2-methyl-1,3-thiazol-4-yl)prop-1-en-2-yl]-9-oxo-17-oxa-4-azabicyclo[14.1.0]heptadec-4-en-11-yl]oxidanesulfonic acid	-0.7013	-0.3846	0.029	-0.2114	-0.3743	-0.2279	0.6499	0.4385	-0.7249	0.1412	-0.6713	-0.759	-1.2794	-0.4953	-0.1771	0.1505	-0.3203	-0.4119	-0.1301	0.4182	-0.5418	0.1653	-0.6952	-0.2545	0.8204	1.5136	0.7762	1.3193	-0.1242	-0.6287	-0.7095	-0.0523	-0.8009	0.1608	-0.9752	-2.1507	0.5253	-0.4105	-1.4268	0.9327	-0.4343	-0.7093	0.0509	0.6671	0.6083	0.0558	1.8605	0.5367	0.8796
(S)-5-Amino-3-oxohexanoate	-0.3918	-0.7392	-0.177	0.1438	-0.4606	0.1896	0.4348	0.1254	-0.4956	0.4303	0.3935	-0.3861	-1.1295	-0.5315	-1.4335	0.1197	-0.0952	-0.5388	-0.4933	0.8147	-1.3461	0.3216	0.0056	-1.313	0.46	1.3325	0.623	0.778	-0.4444	-0.4021	-1.3603	-0.2303	-0.8484	0.1794	-1.2584	-1.3254	0.555	-1.0984	-1.4219	0.8734	0.3952	-0.2772	0.9393	0.7444	1.2269	-0.2021	1.56	0.2283	0.5535
5-Hydroxy-p-mentha-6,8-dien-2-one	-0.3196	-1.0787	0.1738	-0.0351	-0.3225	-0.3667	1.5716	0.7584	1.2927	1.2905	1.3887	1.3706	-0.7475	-0.1248	-0.2227	0.1636	-0.0327	0.0211	-0.0209	0.4562	-0.2867	0.2495	-0.276	-0.2082	1.233	2.0708	1.455	1.5972	1.4599	1.2397	-1.2815	-1.1113	-0.6659	-0.2072	-0.5174	-1.0036	-1.0838	-0.3324	-1.7007	-0.1519	-0.7849	-1.2933	0.0437	-0.3123	-0.9081	-0.3483	-0.4461	-0.0717	0.9563
N-Acetylhistidine	-0.985	-1.2027	-0.0311	0.1601	-0.1977	-0.248	1.5443	0.7185	1.2925	1.314	1.3593	1.3809	-0.8324	0.0491	-0.0459	0.1876	0.0735	0.0239	-0.1333	0.3912	-0.2225	0.2801	-0.4229	-0.5944	1.2381	2.0172	1.4553	1.556	1.4347	1.242	-1.0441	-2.0118	-2.0214	-0.143	-2.0359	-1.1771	-0.0058	-0.5031	-1.7404	-0.0795	-0.7489	-0.9558	0.168	-0.5509	-1.0148	-0.1829	-0.0402	0.04	0.9513
Tauro-b-muricholic acid	-0.8428	0.2815	0.3999	-0.8138	-0.8595	-0.8294	1.7465	2.5932	1.3263	1.8727	1.9513	2.1394	-0.9309	-0.7958	-0.1325	-0.7962	0.2005	-0.7004	-0.8865	0.6612	-0.9041	-0.8735	-0.9223	-0.8609	0.1997	1.4642	2.3026	2.1774	1.5378	1.764	-0.8077	-0.7465	0.7456	-0.5907	-0.7794	-0.7764	1.4565	-0.7978	-0.8627	-0.5083	-0.608	-0.7092	-0.6262	-0.5765	-0.6103	-0.7675	-0.5359	-0.7003	1.0048
7-Epi-12-hydroxyjasmonic acid glucoside	-0.3993	-0.4164	0.6849	0.3481	0.1267	0.3462	1.4542	1.5202	1.0542	1.3226	1.1487	1.2256	-1.2204	-1.1599	-0.6498	0.879	0.6646	0.657	0.1544	-0.1009	0.4344	0.0585	0.8752	0.6681	1.2339	1.8376	1.1772	1.2123	0.9956	1.3981	-1.2027	-1.1609	-0.7524	-0.8481	-1.2148	-1.1889	0.0717	-1.1284	-1.1919	-0.4385	-0.0393	-1.1422	-0.6796	-0.403	-0.3166	-0.9918	0.2337	-0.3037	-0.2581
Aldosterone 18-glucuronide	0.0436	-1.1303	0.0872	-1.0689	1.1387	0.5913	0.8854	1.8263	1.1896	1.9218	1.2915	1.5546	-1.1467	-0.1176	0.1039	-1.0571	1.4158	-1.1827	0.6279	0.1966	0.6522	-1.1085	0.3963	-1.1002	1.3616	1.0528	0.9213	0.7493	0.6195	1.418	-1.0647	-1.0241	-1.0328	-0.9205	-1.0459	-1.044	-0.0774	-1.0582	-1.1014	-0.8657	0.3161	-0.9993	-0.1432	-0.9111	-0.019	-1.0381	0.3712	-0.9933	-0.1606
Deacetylcephalosporin C	0.0093	0.0269	0.5098	-0.2457	0.1987	0.4982	0.3663	1.1654	1.0428	0.3023	0.5272	0.7868	-1.0079	-0.2684	-0.0999	-0.3926	-0.0256	-1.3503	0.2917	0.1264	-0.0901	0.1065	-0.8956	0.5157	0.9624	1.1367	0.1315	-0.5358	-0.9775	0.5155	-0.8721	-0.502	-0.7571	0.1018	-1.1525	-1.3923	0.4272	0.3058	0.1689	0.7416	0.2968	-2.3051	-0.4188	0.1536	0.3778	0.3734	-0.5271	-0.0901	0.7179
Kawain	-0.546	-0.212	0.1299	0.477	0.4589	0.0466	-0.5623	0.9189	0.2474	0.4371	-0.3288	0.0896	-1.4331	-0.712	-1.0602	-0.2359	0.0381	-1.1393	-1.3298	-0.0751	-1.9849	-0.1839	-1.7142	-0.5352	0.0997	0.0947	0.884	0.8215	0.6785	0.8501	-0.8984	-0.4332	-0.1749	-0.4688	-1.0347	-0.526	0.065	-0.7304	-0.2766	-0.0117	0.2785	-1.5837	-1.6385	0.1121	0.1172	-0.1021	0.0613	-0.1694	0.8541
3,4,5-trihydroxy-6-{[14-methoxy-6-(3-methylbut-2-en-1-yl)-8,17-dioxatetracyclo[8.7.0.0,.0,]heptadeca-2(7),3,5,11(16),12,14-hexaen-5-yl]oxy}oxane-2-carboxylic acid	-0.0207	-0.5982	-0.5044	0.3041	-0.3279	0.1809	0.4069	1.1326	-0.9946	1.2296	0.4239	0.769	-0.6941	-0.9627	-0.8348	-0.2502	-1.0171	-1.8653	-1.0077	-0.511	-0.8474	-0.163	0.03	0.0656	1.2374	1.1892	0.5381	1.1514	0.2952	0.8802	-0.5766	-1.7102	-1.5642	-0.4754	-0.4843	-0.0196	0.1842	-1.2859	-0.3441	-0.0933	-0.3743	-0.223	-0.2884	0.3037	0.248	0.1202	1.0393	-1.6802	0.4506
6-{[3-(2,4-dihydroxyphenyl)propanoyl]oxy}-3,4,5-trihydroxyoxane-2-carboxylic acid	-0.509	0.3169	-0.9968	-1.1168	-1.0851	-0.8833	0.6868	0.4428	0.3496	-1.2434	0.1059	0.0827	-0.6053	-0.0451	-1.1044	-0.2152	1.4289	-0.8116	0.5735	-1.0398	-1.1593	0.0849	0.5255	-0.3072	1.1508	-0.9738	-0.5707	-0.9426	-1.1219	1.2723	-1.2114	-1.1272	0.5191	-0.9521	-1.2358	-1.1837	0.306	0.2456	-1.1898	0.3844	-0.6462	-0.8976	0.0398	0.6025	0.6681	0.6183	1.7994	0.0169	-0.8764
1-(3-Hydroxy-5-methyl-2-thienyl)ethanone	0.224	-0.0646	-0.8111	0.95	-1.2875	1.1483	0.0085	0.1571	-1.2908	-1.3091	-1.3028	-1.2622	-0.9018	0.3614	-1.3018	0.3705	0.8847	-1.4192	1.2364	-0.3933	-1.3343	0.4408	0.5695	-1.2095	1.3649	0.4925	-1.2231	-1.1588	-1.3054	-0.232	-1.2332	-0.7577	0.9271	1.7107	0.9523	1.1058	-0.4435	0.6181	-0.7629	1.1936	0.6192	0.3992	0.7248	1.6934	1.4279	1.0504	1.1597	0.3986	0.9817
(+/-)-Methamidophos	0.3106	0.4009	-1.1314	0.8014	-1.1389	1.2598	-0.0142	0.7689	-1.142	-1.1597	-1.1537	-1.1145	-1.211	0.3751	-1.1527	0.275	0.9985	-1.2656	1.1232	-1.0744	-1.184	-0.8113	0.6405	-0.3812	1.3135	0.7007	-1.0769	-1.015	-1.1561	0.1986	-1.0866	-0.888	0.8835	1.8767	1.085	1.0925	-0.8317	0.7277	-1.1422	1.2502	0.4394	-0.0038	0.3221	1.5961	1.4314	0.8903	1.104	0.5595	1.0752
1-hydroxy-2-[6-(2-methylbut-3-en-2-yl)-7-oxo-2H,3H,7H-furo[3,2-g]chromen-2-yl]propan-2-yl acetate	-0.3827	-1.0715	-0.4669	-1.4303	-0.6636	-0.6703	-0.1279	1.3337	1.452	3.7906	1.4848	1.7482	-0.8614	-1.4055	-0.2809	-1.5348	0.0491	-0.0481	-1.2171	-1.0029	-1.254	-0.8459	-2.1049	-0.3045	-1.8953	-1.3889	-1.6668	-1.5109	-2.4895	-0.6595	-0.4126	-0.7763	0.0557	-0.4095	-0.9972	0.0166	-0.9775	0.2306	-1.4653	0.2162	0.2795	-0.6323	-1.0675	0.1682	0.707	0.2458	0.0112	0.1002	0.0546
(3-{3-[(6-carboxy-3,4,5-trihydroxyoxan-2-yl)oxy]-4-hydroxyphenyl}-1-hydroxyprop-2-en-1-ylidene)[(6-{[2-(3,4-dihydroxyphenyl)-7-hydroxy-5-oxo-5H-chromen-3-yl]oxy}-3,4,5-trihydroxyoxan-2-yl)methyl]oxidanium	-0.4253	-1.7414	-1.2866	0.2814	-0.9995	0.1471	1.0292	0.8687	0.7538	1.3794	1.5937	1.6481	-1.7638	0.3671	-0.8495	-0.7616	-0.7678	-1.6993	-0.26	-1.752	-1.6354	0.3345	-1.9717	-0.841	0.258	0.9301	-1.8621	-1.1848	-1.9314	-1.942	0.594	0.7016	-0.4931	0.2221	0.2383	-0.0524	0.2467	-0.5397	0.4339	0.7713	0.0464	-0.2901	0.2801	0.3631	0.1228	0.2706	-0.7119	-0.787	-1.8311
Combrestatin A4	-1.1802	-0.2653	-0.9681	-0.4542	-1.1947	-0.384	-0.3105	-0.5894	-0.8513	0.4107	-1.2074	-1.1736	-1.0086	0.2925	-0.8539	-0.2678	-0.8354	-1.3041	-0.8321	-1.1391	-0.8964	-1.207	-1.2494	-1.196	0.1065	0.1092	-1.1412	-1.0878	-1.2096	-1.22	0.3209	0.196	0.2337	-0.1112	1.0184	-0.0486	-0.0556	-1.141	-1.1976	1.3923	0.2678	-0.9903	-0.9915	0.2368	0.4344	-1.1147	0.9193	0.354	0.8464
Chorismate	-0.5999	-1.3661	-1.0639	-0.5741	-1.3237	-0.5145	-0.8429	-1.2028	-0.7125	-0.8251	-1.1748	-0.8452	1.0613	0.8933	-0.5701	-0.6813	-0.9414	-1.4375	0.6803	-1.2658	-0.4845	-0.7456	-1.3297	-0.7902	-0.6941	-0.7687	-1.268	-1.2125	-1.1922	-1.35	0.1977	0.1081	-0.5495	0.7159	-0.6392	0.0473	1.0592	-0.9104	-1.0657	0.4619	-0.5555	-0.3291	0.693	0.1049	0.2727	-0.3488	0.9472	-0.0269	0.3847
[4-(3-hydroxybutyl)-2-methoxyphenyl]oxidanesulfonic acid	-0.6521	1.0831	-0.6637	-0.6155	-0.6731	-0.6351	-0.6448	-0.5046	-0.677	-0.6991	-0.6915	-0.6425	-0.7633	-0.3036	-0.6903	-0.5932	-0.7151	-0.4093	-0.7071	-0.5924	-0.7294	-0.6908	-0.7523	-0.6749	-0.4851	-0.4471	-0.5955	-0.5182	-0.6946	-0.7097	-0.6077	-0.2993	-0.5183	0.814	-0.572	-0.5683	1.6812	-0.5953	-0.4846	-0.2299	-0.3557	-0.4835	-0.1057	-0.316	0.324	-0.557	1.9726	-0.4722	0.1585
Physagulin C	-0.7247	-0.363	-0.5203	-0.405	-0.2848	0.104	-0.2348	-0.0131	-0.2087	0.2971	0.0753	0.1648	-4.0181	-0.2916	-0.6942	-0.0739	-0.1449	-0.6722	0.1451	-3.9893	-0.0524	0.1159	-0.3689	-0.1721	0.5647	0.7111	0.1624	0.1078	-0.1492	-4.0078	0.5162	0.3129	-0.6488	0.2525	0.1204	0.1085	0.2295	-0.2585	-0.185	0.4525	-0.6511	-0.1105	0.5441	0.1775	-0.184	0.2171	0.9238	0.2148	-0.0493
Vanilloloside	-0.4356	-0.4179	-0.1612	-0.3136	-0.2297	-0.7033	-0.1398	0.4788	-0.7741	0.0968	0.9568	1.2925	-1.4442	-0.0008	-0.1712	-0.0031	-0.4155	-0.2055	0.2486	-0.4077	-0.4514	-0.5883	-0.084	-0.0207	-1.3486	-0.0481	-0.1072	0.1938	-1.1063	-0.3197	-0.2501	-0.0345	-0.3187	0.1463	-0.4858	-0.2937	1.0691	0.4828	-0.6072	1.4157	0.7747	0.0117	-0.2982	0.631	0.2184	1.1736	1.8999	1.1091	-0.3398
Hydroxysafflor yellow A	0.2375	-0.1181	-0.0357	0.0633	0.1537	0.0483	-0.7827	0.0045	-1.1843	0.3726	0.0863	0.4549	-0.7361	0.096	-0.1114	0.2432	0.104	-0.3737	0.8012	0.5498	0.0084	-0.0029	1.143	0.5908	-0.0692	0.4596	0.2213	0.5906	-1.6313	-0.8767	-0.6395	-0.602	-0.4685	0.0352	-0.8158	-0.8227	0.5136	-0.4249	-1.7805	1.1271	0.3921	-0.3387	-0.4943	0.4823	0.0784	1.4984	1.0557	0.1412	0.2664
Oleoside dimethyl ester	-0.2357	-0.0522	0.3058	0.2429	-0.1562	0.7373	0.5833	1.147	-0.8846	-0.7576	-1.2218	-1.2354	-1.9668	0.4229	-0.085	2.4216	0.6537	-1.4362	-0.7734	0.676	-0.6295	-0.5202	-2.0105	0.1184	1.8813	1.0007	1.8506	1.1	1.8168	-0.6875	-0.7686	-0.623	-0.2045	0.1203	-0.4048	-0.607	0.0267	0.3642	-0.5302	0.1897	0.0371	0.0269	-0.2898	0.316	0.0859	0.4413	0.4273	-0.0556	0.3861
3,4,5-trihydroxy-6-{[3-hydroxy-2-(2-hydroxypropan-2-yl)-7-oxo-2H,3H,7H-furo[3,2-g]chromen-9-yl]oxy}oxane-2-carboxylic acid	0.4855	-0.4824	-0.1395	-0.4318	0.2236	-2.6902	-0.1888	0.957	-1.1134	-0.921	-0.872	-0.48	-0.3777	0.9607	-2.7412	1.546	-0.0555	-2.872	0.4084	-0.8356	0.1574	0.7044	-2.7986	0.5683	1.3199	1.1816	0.6394	0.8208	0.0359	-1.7325	-0.5681	-1.3961	0.3175	-0.245	0.0759	0.4324	0.711	-1.4661	-0.3825	-0.3036	0.9968	-0.2439	-2.4529	0.176	-0.7637	-0.3285	0.6509	-0.6343	1.5014
Alpha-Tocopherol acetate	0.4498	-1.112	-1.0329	-1.0936	-1.0211	-1.1088	0.9199	-0.3507	-1.1412	0.5233	0.4996	0.5282	-1.2081	1.7557	-0.8504	1.6724	0.1223	-1.2611	0.4402	0.2717	1.3425	0.2181	-1.1996	-1.1397	1.0691	0.9226	0.5974	0.0618	-1.1549	-1.1666	0.2379	-1.0277	-1.0406	-0.2126	-1.0599	-1.057	0.474	-1.0779	-1.1414	0.8224	1.233	-0.9913	-0.7982	0.7291	-0.6732	0.7773	1.4305	-0.0855	1.1524
RHOIFOLIN	0.4232	0.5192	0.931	0.5255	0.506	0.6608	1.2179	0.9419	1.2982	-1.1638	0.6011	0.6777	-1.1651	0.4301	-1.1158	-1.0892	-1.1143	-1.1375	0.4573	0.992	0.4261	0.4658	-1.1731	0.7428	0.5555	0.7931	0.9538	0.7796	-1.1219	-1.1376	-1.1528	0.4582	0.4307	-1.0626	-1.1612	-1.1433	0.7293	-1.101	-1.1454	-0.9891	-1.0171	-1.1106	-1.1092	0.7973	-1.0545	0.8804	1.3471	-1.0326	0.9349
Sulprostone	-0.2437	0.586	0.2062	0.8083	-0.3108	-0.8381	-1.3965	0.7911	-0.7446	-1.4265	0.0686	0.4789	-1.462	0.395	-1.4216	0.721	-1.4227	-1.4998	-0.5789	0.8421	0.8774	0.5283	-1.4559	-1.4131	1.6683	1.4904	1.564	0.2641	-1.424	-0.214	-0.0126	-0.6548	-0.9378	-1.2245	-0.7406	-0.6166	0.7803	-0.1821	-0.8822	1.3473	1.217	0.1474	-1.2493	0.7214	-0.7056	1.0539	1.8188	0.608	-0.0491
Chitin	-0.3981	-0.4441	-0.3904	-0.5109	-0.479	-0.4779	-0.6335	1.73	-0.5007	0.3329	-0.6534	-0.5814	-0.6415	-0.5193	-0.4984	-0.4219	-0.494	-0.5612	-0.6029	-0.4336	-0.5535	-0.5086	-0.6651	-0.3892	-0.4313	1.0147	-0.3402	-0.3361	-0.516	-0.5615	-0.6058	-0.5213	-0.4905	-0.3456	-0.6302	-0.578	-0.2174	-0.4556	-0.5841	-0.0427	-0.2161	-0.4835	-0.4793	-0.2436	-0.3225	-0.392	-0.0286	-0.2602	-0.2697
Tosyllysine Chloromethyl Ketone	0.6654	-0.7919	-0.7362	-0.6463	-0.8282	-0.827	-0.9887	1.5573	-0.1563	-0.9933	-0.7036	-0.1135	-0.997	-0.6897	-0.4558	-0.7689	-0.7773	-0.9136	-0.9569	0.5711	-0.9056	-0.4882	-1.0216	0.9466	0.0933	-0.7123	-0.684	-0.6797	-0.8667	0.1793	-0.9599	-0.8722	-0.8402	-0.6896	-0.6505	-0.931	-0.0036	-0.8039	-0.9374	-0.1517	-0.5551	-0.8328	-0.6929	0.6492	1.4694	0.6503	1.1983	-0.3745	1.5062
2-[3-(sulfooxy)phenyl]acetic acid	-0.0223	0.3833	0.6929	0.369	0.7535	0.5295	-0.9735	1.5021	-0.0986	-1	-0.6658	-0.8533	-0.7991	-0.6019	-0.1018	-0.0217	0.1574	-0.2439	-0.3438	0.2635	-0.0839	0.1707	-1.026	0.2838	-0.8955	-0.8769	-0.3779	-0.8543	-0.2243	-1.0052	-0.9554	-0.9176	-0.2911	0.2242	-0.9379	-0.9361	0.0409	0.8387	-0.9893	1.4973	1.1694	0.725	-0.8434	-0.2082	0.1567	-0.9306	-0.194	1.3202	0.8452
Niazicinin A	0.1631	0.8054	0.6713	-0.8211	0.2513	0.3601	-0.8298	0.9829	-0.8393	-0.8458	0.5668	0.543	0.0667	-0.8143	-0.8432	0.2118	0.2662	0.7746	0.0086	-0.3366	0.1152	0.5012	-0.8613	-0.0805	0.9646	-0.1556	-0.8151	-0.792	-0.0886	-0.3371	-0.8188	-0.7957	-0.1756	-0.7358	-0.8081	-0.807	-0.7221	-0.8151	-0.8393	-0.7036	-0.7426	-0.7815	-0.7496	-0.7303	-0.7435	0.8111	1.0063	-0.7781	0.9503
CAY10616	0.5133	0.2117	0.679	0.2003	0.1099	0.1066	0.5993	1.0561	0.982	-0.225	0.5459	0.6845	-2.0374	-1.2141	0.4315	0.2531	0.2351	0.0663	0.052	0.5642	-0.2278	-0.4468	-2.0607	0.1462	-0.0944	1.04	0.3435	-0.837	-1.1966	0.4239	-0.6684	-0.7441	-0.1263	-1.7451	-1.115	-0.3607	-1.5583	-0.0694	-0.9986	-0.0756	-0.1332	-0.6155	-1.8772	-0.0914	0.0377	-0.3456	0.1291	-0.5119	0.7312
Gibberellin A20 13-glucoside	-0.0198	0.2596	0.6231	0.1641	-0.6549	-0.0751	0.6115	1.4781	1.0228	1.0494	0.7037	0.665	-1.1445	-1.0418	0.1209	-1.0421	-0.0547	-1.1856	0.1726	0.5342	-1.1241	-0.0065	-1.1379	-0.3064	1.0126	2.0258	0.866	0.5767	0.145	0.4	-1.0508	-1.0043	-1.0143	-0.8859	-1.0293	-1.0271	-0.8592	-1.0433	-1.0927	-0.8234	-0.8991	-0.976	-0.9129	-0.8752	-0.9009	-1.0203	-0.8443	-0.7965	1.4197
16,17-Dihydro-16a,17-dihydroxygibberellin A4 17-glucoside	-0.1612	-0.6732	0.5091	0.03	-0.2443	0.9378	-0.1836	1.9649	-0.6386	-1.5599	-0.4945	-0.1694	-1.3456	-1.0526	-0.4298	-0.2541	0.0361	0.042	-0.4701	0.8375	0.6786	-0.13	-0.9987	-1.1265	-0.9387	0.0172	-1.0694	-1.8278	-2.0963	-1.6798	-0.8742	-0.817	-0.0115	-0.2382	-0.7421	-0.9026	0.1183	-0.0009	-0.7417	0.5177	-0.2277	-0.8669	-0.9074	0.3496	-1.3838	-0.0206	0.3949	0.4129	0.6098
Phaseolus e	0.2705	-1.1539	0.2163	0.5509	-1.1237	0.5267	0.4228	1.0146	-1.1257	-0.1275	-0.3269	-1.1081	-0.4433	-1.0827	-1.1325	-1.0019	-0.8328	0.174	-1.1411	0.2499	-0.2695	-0.9202	-0.1882	-1.1247	-1.0276	1.1656	0.6963	-0.1319	-1.1347	-1.1424	-1.0903	-1.0508	-1.0593	-0.9502	-1.072	-1.0702	0.2759	0.0853	-1.1258	0.8944	-0.9614	-1.0268	-0.9731	0.0489	0.5726	-1.0644	0.8444	-1.021	1.4399
4-Pyridoxic acid	-0.4345	-0.6436	0.0246	-0.551	-0.3457	0.0233	-0.8669	0.7945	-0.793	-0.7796	-2.2249	-1.1389	-0.8923	-0.6753	-1.255	-0.4661	-1.2466	-1.9478	-1.3737	-0.9951	-1.4205	-0.3977	-2.3973	-0.2283	0.0985	0.6298	0.1257	0.4573	-0.3132	-1.0074	-1.0842	-0.7524	-0.6889	-0.2703	-1.2152	-1.1974	0.3241	-0.5738	-0.7189	0.3197	0.4913	-1.9063	-1.039	0.1773	-0.0713	-1.2256	1.4546	-0.0685	0.6997
ANHYDROBRAZILIC ACID	-0.483	0.0631	-0.3535	-0.2634	-1.2704	-0.284	-0.9097	0.3654	-1.0055	-1.385	-1.3961	-1.3443	-0.6141	-0.358	-0.4702	-1.2293	-0.2452	-1.3297	-1.3597	0.32	-0.0739	-0.252	-1.4046	-1.2057	0.0846	0.1372	-0.237	-0.132	-1.2971	-1.3299	-0.6087	-1.0489	-1.2787	0.6308	-1.3794	-0.0168	0.543	-0.2899	-1.0282	-1.024	-0.2663	-1.2736	-1.2706	0.8214	0.6839	-0.7416	1.0378	-0.7145	1.0631
Leonuriside A	-0.6233	-0.2831	-0.7684	-0.1404	-0.584	-0.2625	-0.3632	0.1134	-1.5082	-0.826	-1.6317	-1.4657	-0.441	-0.0586	-0.3345	-0.6804	-0.4005	-1.2745	-0.718	0.0652	-0.3191	-0.141	-1.1656	-0.79	0.1609	0.077	-0.2395	-0.3012	-0.9673	-0.5942	-0.6493	-0.7373	-1.015	0.7883	-1.1815	0.0696	0.448	-0.493	-0.895	-1.7571	-0.1479	-1.1642	-1.6736	0.8491	0.698	-0.5791	0.9388	-0.7165	0.7296
2-(3,4-dihydroxyphenyl)-5,7-dihydroxychromene-3,4-dione	-0.5743	-0.3466	-1.4857	-0.5454	0.669	-0.6565	-2.4218	0.5114	-1.3079	-0.7764	-1.51	-1.043	-0.1645	-0.1567	-0.5754	-1.0032	-0.9493	0.1834	-0.3411	-0.0658	0.6731	-0.6272	0.8047	0.2495	0.0988	0.9468	-0.6103	-0.1915	-0.8731	-0.74	-0.808	-0.745	-0.6003	-0.9667	-0.714	-0.9966	-0.4402	-0.2954	-0.6043	-0.3057	-0.3622	-0.508	-1.481	-0.3346	-0.4862	0.4315	-0.9905	-0.3782	1.4972
3,4,5-trihydroxy-6-({2-[6-(2-methylbut-3-en-2-yl)-7-oxo-2H,3H,7H-furo[3,2-g]chromen-2-yl]propan-2-yl}oxy)oxane-2-carboxylic acid	-0.1822	-0.9959	-0.8608	0.2611	-0.3973	-0.0931	-1.5692	0.5758	-0.752	-0.2754	-1.5332	-1.2237	-0.4258	-0.5224	-0.6804	-0.9924	-0.933	-0.9972	-0.363	-0.7771	-0.5028	-0.9534	-0.6529	-0.0507	-0.3812	0.2953	-1.8003	-0.5471	-2.2554	-0.6959	-0.6585	-0.7381	0.134	0.0061	0.0076	-0.1106	-0.1291	-0.7461	-1.0615	-0.5002	0.6334	0.284	-0.2092	0.2215	0.2961	-0.0663	0.2991	-1.3784	0.4388
Tetradecanedioic Acid	-1.903	-1.2759	-0.6729	-0.1311	-1.962	-1.2055	-1.9478	0.518	0.0302	-0.9015	0.2857	-0.2207	-0.8248	-1.3583	-0.9599	-0.2849	-0.9314	-1.9811	-1.0175	-0.4085	-0.9987	-0.4142	-0.457	-0.3273	-0.5494	0.446	-0.6953	-0.5375	-1.0865	-1.0037	-0.7406	-0.809	-0.8761	-0.513	-0.0951	0.2556	0.2461	-0.3562	-0.9563	-0.5717	-0.3229	0.3062	0.2743	-0.1753	-0.4136	-0.038	0.4674	-0.3762	0.7863
1,6,9-Farnesatriene-3,11-diol	-0.4876	-0.5259	-0.4812	-0.5815	-0.555	-0.554	-0.6836	2.1154	-0.573	-0.6873	-0.7002	-0.6402	-0.6903	-0.5885	-0.5711	-0.5074	-0.5674	-0.6234	-0.6581	-0.5172	-0.617	-0.5795	-0.7099	-0.4801	-0.2277	1.5056	-0.4394	1.363	-0.5858	-0.6237	-0.6605	-0.5902	-0.5645	-0.4439	-0.6809	-0.6374	-0.3371	-0.5355	-0.6424	-0.2702	-0.336	-0.5587	-0.5552	-0.3589	-0.4246	-0.4825	-0.1799	-0.3727	1.3033
1-(2,4-dihydroxyphenyl)-3-[2-(3,7-dimethylocta-2,6-dien-1-yl)-3,4,6-trihydroxyphenyl]propan-1-one	-0.4504	-0.5032	-0.4415	-0.58	-0.5434	-0.542	-0.7209	1.644	-0.205	-0.726	-0.3496	-0.6611	-0.7301	-0.5896	-0.5657	-0.4777	-0.5605	-0.6379	-0.6857	-0.4912	-0.629	-0.5773	-0.7573	-0.4401	-0.4885	0.9765	-0.3838	0.4894	-0.5859	-0.6382	-0.6891	-0.592	-0.5566	-0.39	-0.7172	-0.6571	-0.2427	-0.5164	-0.6641	-0.1503	-0.2411	-0.5485	-0.5437	-0.2728	-0.3635	-0.4433	-0.0256	-0.2918	2.5049
Limonene-1,2-epoxide	-0.4539	-0.388	-0.4901	-0.3944	-0.6826	-0.7666	-0.647	0.5784	-0.879	-0.4665	-0.7377	-0.5108	-0.4148	-0.9709	-0.7281	-1.0756	-0.1843	0.1664	-0.072	-0.359	0.1099	-0.3861	-0.7071	0.0821	0.7012	0.3246	0.5325	0.6819	-0.0239	0.2181	-1.2891	-1.1044	0.5015	-1.0071	0.3082	0.6701	-1.1812	1.2225	0.6195	-0.6198	-0.4875	-1.0843	-2.0017	-1.063	-0.7363	-0.8994	0.7047	1.1743	0.5844
Porphobilinogen	-0.7262	-0.7656	-0.7196	-0.8229	-0.7955	-0.7945	-0.9279	1.791	-0.8141	-0.9317	-0.945	-0.8833	-0.9348	-0.83	-0.8122	-0.7466	-0.8083	-0.866	-0.9017	-0.7566	-0.8594	-0.8208	-0.955	-0.7185	-0.7546	-0.6999	-0.6477	0.0224	-0.4874	-0.8662	-0.9042	-0.8318	0.5613	-0.6812	0.8637	0.7667	-0.5713	1.1319	-0.8856	0.2345	-0.5702	-0.7993	-0.7958	-0.5938	-0.6614	-0.7209	1.4225	0.5106	-0.4741
M-Hydroxyphenylpyruvic acid	-1.2629	-1.4215	-0.6957	-0.5666	0.0638	-1.4409	-1.5908	0.0312	-1.4781	-0.7	-1.5476	-1.8722	-1.3333	-0.8605	-1.0341	-0.7369	-0.9498	-0.8068	-1.0659	-0.239	-0.8203	-0.267	-0.7383	-0.2672	0.2295	1.5158	1.8248	1.9921	-0.283	-1.4773	0.2602	-0.1704	0.4157	-0.4774	0.0266	0.5567	0.0937	-0.7894	-0.719	0.3879	-0.0294	-1.3235	-0.6276	-0.3369	0.093	0.1742	1.2709	0.1008	0.6041
Formononetin 7-O-glucuronide	-2.1173	-1.7567	-0.5298	-0.5898	0.1255	-2.0621	-1.5188	-0.4876	-1.4525	0.084	-1.7547	-1.1544	-1.0519	-1.4561	-1.7913	-0.3035	-0.7757	-0.6479	-0.5628	-0.6645	-1.0603	-0.2526	-1.0865	-0.7235	0.2465	1.8996	-1.1549	-0.4235	-0.6989	-1.4194	0.0143	-0.4379	0.2584	-1.3223	-0.0863	0.5053	-0.4458	-0.1805	0.047	-1.2279	0.1116	-0.8201	-1.1027	0.2051	0.7057	0.1202	-1.4638	0.1492	0.7294
Glycylleucine	-0.5268	-0.5652	-0.5204	-0.6209	-0.5943	-0.5933	-0.7231	-0.4466	-0.6124	-0.7267	-0.7397	-0.6797	-0.7298	-0.6278	-0.6105	-0.5467	-0.6067	-0.6628	-0.6976	-0.5564	-0.6564	-0.6189	-0.7494	-0.5194	1.5138	-0.5012	0.6363	1.306	1.5825	-0.6631	-0.7	-0.6296	-0.6039	-0.4831	-0.7203	-0.6768	1.3573	-0.5748	-0.6819	-0.3092	-0.3751	-0.598	-0.5945	-0.398	-0.4638	-0.5217	-0.2187	-0.4118	0.8054
Trans-3-Hydroxycotinine glucuronide	-1.3475	-1.3681	0.0766	-1.398	-1.3837	-0.0698	0.13	-0.162	-1.3935	0.1252	-1.4618	-1.4296	-1.4565	-0.4091	-1.3924	-0.112	-1.3904	-1.4205	-1.4392	-0.4259	-1.4171	-0.5609	-1.467	0.0315	0.7693	0.3362	1.0492	1.0218	0.3813	-1.4207	0.2672	-0.1667	-1.3889	0.6261	-1.4514	-0.054	0.3732	-0.2172	-1.4308	0.9696	-0.2265	-0.5144	1.036	0.24	-1.3136	-0.0089	0.8135	-0.0427	0.176
Pantothenic Acid	-0.1329	-0.9122	-0.8816	-0.9504	-0.9322	-0.9315	-0.6507	-0.2771	0.3713	0.6288	-1.0317	0.109	-1.0249	-0.4946	-0.3198	-0.298	0.4462	-0.9791	-0.4871	-0.3084	-0.9747	-0.949	-1.0384	-0.8808	1.0299	1.9231	1.608	0.8026	-0.9533	0.1279	-1.0045	-0.4909	-0.5235	-0.856	-1.0185	-0.9887	-0.1976	-0.9188	-0.9921	0.2226	-0.782	-0.9347	-0.9323	-0.7977	-0.8428	-0.8824	0.5028	0.2265	1.527
10-Hydroxy-2,8-decadiene-4,6-diynoic acid	-0.5783	-0.8274	-0.7826	-0.751	-0.7887	-0.7639	-0.7702	-0.6784	-0.7913	-0.8057	-0.8008	-0.7687	0.1492	-0.7362	0.8733	-0.7365	0.295	-0.8925	-0.811	0.2956	-0.8256	-0.8003	-0.8406	-0.7899	0.5439	1.2891	-0.7379	0.9027	1.0103	0.5492	-0.5528	-0.6954	-0.7062	-0.5667	-0.7226	-0.7201	-0.5375	-0.4633	0.0567	-0.4986	-0.3589	-0.4645	-0.596	-0.555	-0.5829	-0.3086	-0.3566	-0.4414	1.617
Acetaminophen cystein	-0.5919	-0.6145	0.5784	-0.6473	-0.6316	-0.631	0.6841	-0.5445	0.8269	-0.7095	-0.717	-0.6818	-0.7112	-0.6514	-0.6411	-0.6035	-0.6389	-0.6719	-0.6923	0.5843	-0.6682	-0.6461	-0.7228	-0.5874	0.365	1.7889	-0.5633	-0.5613	-0.6498	0.7132	-0.6938	-0.6524	-0.6373	-0.566	-0.7057	-0.6801	-0.5028	-0.6201	-0.6831	-0.4631	-0.5022	-0.6338	-0.6318	-0.5157	-0.5546	-0.5888	-0.4095	-0.5239	0.7734
(N-acetylneuraminosyl(a2-6)lactosamine)	-0.4813	-0.5237	-0.4742	-0.5854	-0.556	-0.5549	-0.6985	-0.3926	-0.2664	-0.7026	-0.7169	-0.6505	-0.7059	-0.5931	-0.5738	-0.5033	-0.5697	-0.6318	-0.6703	-0.5141	-0.6247	-0.5832	-0.7277	-0.4731	-0.5119	1.7853	-0.3079	-0.4241	-0.5901	-0.6321	-0.6729	-0.595	-0.5666	-0.4329	-0.6955	-0.6473	-0.3146	-0.5344	-0.6529	-0.2405	-0.3134	-0.5601	-0.5562	-0.3387	-0.4116	-0.4756	-0.1404	-0.354	0.1469
Melleolide H	-0.2224	-0.2872	-1.8406	-0.705	0.3008	0.8265	0.4829	0.8959	-0.0905	0.6638	0.3656	0.7414	-1.8867	-1.8077	-1.853	-1.8079	-1.8645	-1.9184	-1.7742	0.493	-1.8711	-0.4935	-1.4154	0.0215	0.6736	1.0483	-1.8	0.7733	-1.8549	-0.1696	-0.3756	-0.3874	-0.4237	0.1418	-1.1786	-0.3472	0.7286	-1.8089	-0.5764	0.5102	-0.0864	0.6147	-0.5665	0.3177	-1.492	0.4544	0.1237	-0.2024	1.1786
Phenethyl rutinoside	-1.1944	-1.2533	-1.203	-1.1675	-1.2099	-1.182	0.8327	0.2893	0.0598	0.49	0.4468	0.7506	-1.2762	-1.1508	-1.2225	0.6641	-1.2408	-1.3264	-1.2349	-1.1506	-1.2513	-0.254	-1.2681	-1.2112	0.9763	1.0574	0.72	0.8888	0.3605	-0.0565	-1.0421	0.1239	-0.4949	0.4776	-0.1387	0.0121	0.6776	-1.1527	-1.2129	0.6214	-0.7298	-0.1763	0.2793	0.9212	0.1591	0.5515	-0.9097	-1.0622	0.4035
3-O-Caffeoylshikimic acid	0.0372	-0.2191	-0.6871	-0.6372	-1.6113	0.0114	-0.3471	-0.0757	-1.2536	0.4115	-0.6502	-0.8417	-2.488	-0.1141	-1.627	-0.4916	-0.969	-0.6039	-0.3623	-0.1386	-0.6664	-1.0295	-0.5099	-0.6038	0.1568	-0.0488	-0.6298	0.1034	-0.9722	-0.9398	-0.3959	-0.0205	-0.5447	-0.1169	0.085	0.4994	-0.5091	-0.616	-1.1251	-0.2127	-0.5723	0.8877	0.4309	0.5055	0.205	0.2892	-0.4444	-0.4028	1.2785
DGDG(18:1/18:3)	-0.4649	-1.4869	-1.333	-1.3135	-1.3977	-1.3055	0.5889	-0.6617	-1.2882	0.4116	-1.2103	-1.2331	-0.7301	0.422	-1.1293	-0.3528	-0.9978	-1.5622	0.3333	0.1671	-0.1153	-0.5592	-0.3586	-0.2824	2.0773	2.4214	0.0051	0.9953	-0.2651	-0.0795	-0.0192	-0.7101	-1.9547	0.0572	-0.9197	-0.8604	0.2483	-0.5061	-1.1485	0.7249	0.4755	0.401	0.5483	0.6651	0.6277	-0.1316	0.3155	-0.3876	1.2643
N-Acetylaspartylglutamic acid	-1.2296	-1.168	-1.0832	-1.2908	-0.9327	-0.547	0.1322	0.7351	-0.0484	0.0388	-0.3856	-0.244	-1.8224	-0.2894	-1.7333	-0.656	-1.7836	-2.4928	-1.0279	-0.8934	-1.2738	-1.2425	-2.2776	-1.0961	0.9222	2.0268	0.6926	1.503	0.6792	-0.3504	-0.4948	-0.0364	-0.6729	0.5062	-0.9825	-1.4623	0.6113	-0.3162	-0.9538	1.4151	0.2848	-0.3938	0.4248	-0.0098	0.3044	-0.2544	1.0931	-0.2498	0.7927
3,4,5-trihydroxy-6-(2,4,6-trihydroxyphenoxy)oxane-2-carboxylic acid	-0.711	-0.7447	-0.7159	-0.6956	-0.7198	-0.7039	-0.708	0.9463	1.3425	-0.7308	-0.7276	-0.707	-0.7577	-0.6861	-0.7271	-0.6863	-0.7375	-0.7863	-0.7342	-0.6859	-0.7435	-0.7273	-0.7531	-0.7206	0.8925	1.5797	1.8815	2.1514	1.699	-0.7352	-0.6924	-0.6599	-0.6668	-0.5769	-0.6773	-0.6758	1.0903	-0.6871	-0.7216	0.445	-0.5862	-0.64	-0.5958	1.1267	1.5919	-0.671	1.6229	-0.6353	1.3356
2-Hydroxy-6-oxonona-2,4-diene-1,9-dioate	-0.6512	-0.6968	-0.6435	-0.763	-0.7314	-0.7302	-0.8845	0.9416	-0.7529	-0.8889	-0.9042	-0.8329	-0.8925	-0.2771	-0.7506	-0.6747	-0.5483	-0.8129	-0.8542	0.0443	-0.8052	-0.7606	-0.9159	-0.6423	1.0688	0.5293	1.1492	1.7667	-0.7681	-0.8131	-0.857	0.0789	-0.7428	-0.5991	-0.8813	-0.8295	1.2017	-0.7082	-0.8355	1.3021	0.5439	-0.7358	-0.7317	0.1196	-0.3238	-0.6451	1.8126	-0.5144	2.0455
5-Megastigmen-7-yne-3,9-diol 9-glucoside	-0.6562	-0.7228	-0.6658	-0.6257	-0.6737	-0.6421	-0.6501	-0.3583	-0.6769	-0.6953	-0.689	-0.6482	-0.7487	-0.6068	-0.688	-0.6072	-0.7086	-0.8056	-0.702	-0.6065	-0.7205	-0.6884	-0.7396	-0.6752	-0.5173	1.0949	-0.6091	-0.2454	-0.6915	-0.7041	-0.6192	-0.555	-0.5688	-0.3914	-0.5896	-0.5865	0.3051	-0.6089	-0.6771	1.289	-0.4096	-0.5159	-0.4287	1.0889	-0.4121	-0.5771	1.7454	0.9812	1.7805
Niazimin A	-1.2529	-1.3041	-1.2603	0.3495	-1.2663	-0.7961	-1.2482	0.6609	-1.1896	0.3933	-0.2188	0.2947	-1.324	-0.4784	-1.2773	-1.2152	-0.729	-1.3678	-1.1505	0.9476	-1.1354	-1.2777	-1.317	-1.2675	0.5878	1.3964	1.4915	1.5251	1.0347	-1.2898	0.1282	0.0111	-0.5107	-1.0008	-0.48	-0.9292	0.8449	-1.198	-1.2689	-0.5551	-0.5233	0.1053	-1.0779	0.4736	-0.1687	-0.681	2.1137	0.7025	1.4655
Yucalexin P15	-0.3261	-0.0696	-1.2417	0.0272	-1.3058	-1.305	-1.4178	0.1883	0.0615	0.4437	-1.4322	-0.323	-1.4236	-1.335	-1.3199	-1.2644	-1.3167	-1.3654	-1.3956	0.4935	-0.489	-1.3272	-1.4407	-1.2407	0.6998	0.7412	0.6764	0.9701	-1.3327	-0.6325	-0.066	-0.5211	-0.0435	-0.6656	-1.4154	-1.3775	0.902	-0.4268	-1.382	1.3548	1.255	-0.0673	0.2954	0.526	1.2582	0.1968	1.1668	0.5338	1.3066
1-Methylinosine	-0.346	-1.2543	-0.1129	-0.5441	-0.43	-0.5794	-1.2262	0.4277	-0.2891	-0.112	-0.2532	-0.6556	-1.4486	-1.067	-1.3077	-0.5507	-1.3033	-1.1306	-0.6755	0.2819	-1.362	0.1278	-1.4718	-0.6383	-0.1638	0.9988	0.2085	0.6224	0.0584	-1.0876	-1.4134	-1.3303	-1.3	-0.2853	-1.4375	-0.9855	0.5539	-1.1832	-1.392	0.5914	0.5428	-0.0082	-0.0278	0.4376	0.8493	-0.3923	1.2469	0.4176	1.0124
ISOPIMPINELLIN	-0.7274	-0.7667	-0.7208	-0.8239	-0.7966	-0.7956	-0.9287	0.9206	-0.8151	-0.4689	-0.9458	-0.8842	-0.9356	-0.831	-0.8132	-0.7477	-0.8094	-0.8669	-0.9026	0.6659	-0.8603	-0.8219	-0.9558	-0.7197	-0.5018	1.3629	0.9247	1.348	-0.8283	-0.8672	-0.905	-0.8328	-0.8064	-0.1523	-0.9259	-0.8813	0.7679	-0.7766	-0.8865	0.8953	0.644	-0.8004	-0.7968	0.0207	0.7521	-0.7221	1.6709	0.138	0.9955
Genipin	-1.0156	-1.1182	-0.3117	-0.7917	-1.1808	-0.9419	-0.8101	0.89	-0.5282	-0.1728	-1.0334	-1.0105	-1.8164	-1.4117	-1.5514	-1.24	-1.2038	-1.3249	-1.398	0.835	-1.5229	-1.042	-1.5501	-1.3382	-0.0343	1.4957	1.3324	1.5096	-0.0315	-0.6998	-0.7244	-0.6783	-0.6849	0.0003	-0.832	-0.9012	0.7083	-0.5099	-1.1754	0.8272	0.4979	-0.3348	0.0408	0.7453	0.8359	-0.0799	1.7281	0.3056	0.8858
Atraric acid	-0.6974	-1.1992	-0.5745	-0.7195	-1.1511	-1.2158	-1.1043	0.6762	-0.6313	-0.4576	-1.6831	-1.026	-2.3435	-1.307	-1.3529	-1.7459	-1.2034	-1.4688	-1.0833	0.5803	-1.5443	-1.6839	-1.9795	-1.1385	-0.2751	1.3132	1.1621	1.3588	-0.0976	-1.2862	-0.3358	-0.4946	-0.6803	-0.0411	-0.5944	-0.6641	0.4881	-0.5806	-0.8734	0.712	0.4169	-0.3827	-0.0197	0.755	0.9193	0.1728	1.6841	0.4049	0.7594
6-(4-ethenyl-3-hydroxyphenoxy)-3,4,5-trihydroxyoxane-2-carboxylic acid	-0.7514	-0.7844	0.0148	-0.4217	-0.8094	-0.2309	-0.9201	0.2511	-0.825	-0.9233	-0.9344	-0.8828	-0.2882	-0.8383	-0.8233	-0.7685	-0.5021	-0.2779	-0.8982	0.3311	-0.8628	-0.8306	-0.9428	-0.745	-0.7752	-0.3351	-0.7099	-0.707	-0.8359	-0.8685	0.0441	-0.2292	-0.8177	1.8707	-0.9178	-0.8803	3.79	-0.3948	-0.8847	0.43	-0.6209	0.0434	1.4656	1.4106	-0.6972	1.281	2.9254	2.6124	0.486
FRAXETIN	-0.4018	-0.9302	-1.0757	-0.7824	-0.8478	-1.0551	-1.0621	-0.2743	-1.0853	-1.1013	-1.0958	-1.0605	-0.3485	-1.0246	-1.0949	-0.3553	-0.6249	-1.1968	-1.1071	-1.0243	-0.6758	-0.355	-1.1396	-1.0235	-0.7527	-0.7534	-1.0265	-0.9708	-1.098	-0.7513	0.9651	0.8328	-0.37	1.7005	0.7018	0.035	3.5747	-1.0264	-1.0855	1.0022	-0.8536	0.7465	1.4882	0.9857	0.185	0.6541	2.3296	2.0197	-0.9946
(4R,5S,7R,11x)-11,12-Dihydroxy-1(10)-spirovetiven-2-one 12-glucoside	-0.6522	-1.3291	-1.2716	0.0223	-1.2795	-1.2244	-1.2558	0.0327	-0.6343	-1.3013	-1.1701	-0.6099	-1.3552	-1.2122	-1.294	-1.2126	-1.3148	-0.3978	-1.3081	-0.648	-0.2869	-1.2944	-1.346	-1.2811	-0.9094	0.8063	1.06	1.6108	-0.0024	1.5784	1.2897	1.4733	1.3346	1.359	0.5303	0.9752	2.302	0.2023	0.5548	1.3258	0.7451	0.4916	1.2053	0.4244	1.2389	1.0913	1.6814	0.8655	-0.5239
Gibberellin A74	-0.6927	-0.7675	-0.7035	-0.6585	-0.7123	-0.6768	-0.6858	-0.5548	-0.7159	-0.7366	1.5159	1.7465	-0.7966	-0.6372	-0.7284	-0.6377	-0.7516	-0.8605	-0.7441	-0.6369	-0.1822	-0.7289	-0.7863	-0.714	-0.5366	2.0763	-0.6397	0.4765	-0.7324	-0.7465	-0.6512	1.5153	-0.5945	2.8579	-0.6178	0.2452	1.674	-0.6395	1.7575	0.1119	0.0604	-0.535	1.7968	-0.1272	-0.4184	1.4182	3.4352	-0.5245	0.729
5-Hydroxy-L-tryptophan	-0.4199	-0.6293	-0.5819	-1.12	-1.051	-1.0947	-0.9759	2.0523	0.0789	0.0231	-1.1611	-1.1556	-0.9492	-0.838	-0.5724	-0.5733	-0.5846	-0.978	-0.7111	-0.8033	-1.0825	-0.2156	-0.8721	-0.5608	-0.5112	0.5468	0.1872	0.0513	-0.2091	-0.3721	1.0536	1.8609	-0.2519	1.5103	0.1111	-1.0527	0.8052	-0.6345	-0.1189	0.7288	0.5701	0.1794	0.4758	-0.445	0.77	-0.4079	0.8593	-0.6268	-0.668
Alpha,beta-Didehydrotryptophan	-0.363	-0.6445	-0.2911	-1.5345	-1.5084	-1.5074	-1.5653	1.5631	0.1884	0.0347	-1.6513	-0.7298	-1.3385	-0.1871	-1.2182	-0.3575	-0.5195	-1.5757	-0.4681	-1.4712	-1.5694	0.6246	-0.8979	-0.4271	-1.0043	-0.202	0.6271	0.6211	0.5338	0.3239	0.3575	0.8386	-1.5178	0.8518	-0.6881	-1.5895	0.6063	-1.4892	-0.3386	0.5599	0.9263	-0.6408	-0.1047	-0.0946	1.1918	-0.5175	1.2142	-0.591	-1.1146
Canesceol	-0.7987	-1.3522	-0.8667	-1.1878	-1.1368	-1.2951	-2.176	1.2496	1.4309	4.5306	1.183	1.079	-1.6754	-1.4737	-1.1256	-1.7941	-0.8881	-1.0364	-1.6732	-1.1899	-0.5596	-1.1887	-1.661	-1.208	-1.2153	-0.0415	-0.5422	-0.3185	-0.6783	-0.7052	0.0666	0.2907	0.2313	0.4037	-0.5854	0.4062	1.3048	-0.7391	-0.6756	1.1538	1.5824	-0.0254	0.9784	0.5906	0.4238	0.1928	1.0325	0.2917	-0.2075
Geranyl acetoacetate	-2.1069	-2.1322	0.3067	-2.0952	-2.1136	0.1111	0.9063	0.8155	0.4856	0.7039	0.6865	0.6816	-2.142	-0.4557	-2.119	-0.184	-2.1269	-2.1631	-2.1244	-0.0351	-0.1345	-0.0342	-2.0556	-0.2023	-1.6319	-2.0402	-0.2819	-0.2321	0.0369	-0.5398	0.3264	0.0037	0.8706	0.3318	-0.1529	0.3988	0.8025	-0.1985	0.2828	0.5438	-0.3988	0.2582	0.0495	0.5354	0.4015	0.248	0.8298	0.7945	0.0406
Helenalin	-2.6217	-2.6446	-0.6809	-1.5141	-0.8787	-0.0699	0.8524	0.4183	0.3702	0.0569	-0.1697	0.0363	-2.642	-2.1292	-2.6327	-0.9675	-2.6397	-2.3944	-1.9323	-0.0391	-2.6438	-2.6328	-0.9795	-0.9152	-1.5759	-0.034	-0.2639	0.0507	-0.5942	-0.9049	0.3853	0.5514	0.4196	0.6751	0.2191	0.9239	0.7698	-0.1557	-0.115	0.8	0.7461	0.9152	0.6782	1.4447	0.8881	0.6342	0.7146	-0.0128	-0.205
4,11,13,15-Tetrahydroridentin B	-1.4132	-1.3788	0.3525	-1.1584	-0.5467	0.3202	1.4409	1.6389	1.1187	0.4246	0.7653	0.793	-3.1234	-2.296	-2.5969	-0.8283	-2.0199	-3.0878	-2.0975	-0.0563	-0.9069	-1.3886	-2.3189	-0.6885	-0.3883	-1.5112	-0.6497	-0.7997	-0.962	-0.0821	-0.418	0.0497	0.4425	-0.0261	-0.3566	0.4621	0.147	-0.3567	0.2471	-0.1736	0.0672	0.2146	-0.5016	0.1326	0.0902	0.2479	0.0231	0.2109	-0.6608
Corchorifatty acid F	-1.4396	-1.7225	-0.8382	-1.3287	-1.2815	-0.6256	0.1561	-0.0333	-0.17	0.3168	0.1946	0.0878	-2.0695	-0.9197	-1.2054	-0.599	-1.919	-2.4402	-1.9823	-1.9281	-2.4802	-1.0455	-1.6337	-1.665	0.1631	0.3518	-0.5622	-0.2621	-0.7026	-0.4051	1.3891	1.7491	1.2577	1.912	1.5417	1.0412	1.5302	0.6211	0.6581	1.4683	0.6013	0.8896	1.6186	0.7579	0.6104	1.0606	-0.178	0.4486	-1.3995
3,4-Dimethyl-5-pentyl-2-furanpropanoic acid	-1.4866	-1.5168	-1.4909	-1.4727	-1.4945	-1.4801	0.6974	0.2705	0.4298	0.5655	0.4477	0.4141	-1.5286	-1.4641	-1.501	-1.4643	-1.5104	-1.5543	-1.5074	-1.464	-1.5158	-1.2146	-1.5244	-1.4952	-0.082	-1.4088	-1.4651	-1.4358	-1.5026	-1.5084	0.7019	0.8234	0.7828	0.7069	0.6135	0.8084	0.8809	0.6412	0.511	0.9163	0.6699	0.9429	0.8133	1.0142	0.5565	0.6333	0.9429	1.0152	-0.2294
Deoxyinosine	-2.0929	-2.1146	-2.0893	-2.1461	-1.4141	-2.1305	0.4616	0.6528	0.5144	0.3608	0.5729	0.4885	-2.2075	-2.15	-2.1402	-2.1041	-0.9395	-2.1698	-2.1894	-0.5955	-2.1661	-2.145	-2.2186	-2.0887	0.0626	-0.5095	0.0553	-0.0153	0.0143	-0.2576	0.5327	0.5471	0.7046	0.5587	0.6436	0.7541	0.4066	0.7194	0.6525	0.557	0.6309	0.5571	0.5403	0.5614	0.5175	0.6287	0.4892	0.7511	-0.6509
Pseudoephedrine	3.9646	4.0412	3.9437	3.6894	3.6306	3.969	3.9703	4.2815	3.7479	4.6298	3.7848	4.1064	4.5368	4.0037	3.7508	0	3.9938	3.8705	3.8349	0	4.0521	4.2322	3.8868	3.9601	3.5987	3.594	3.9263	3.7939	3.9273	3.9697	3.3657	3.4357	3.0743	3.3145	0	3.3943	3.5384	3.6163	3.4508	2.667	3.6926	3.5525	3.7806	3.5561	3.8844	4.1007	3.7035	3.5625	0
Pantoyllactone glucoside	-1.2865	-1.4618	-1.5649	-1.462	-1.6135	-1.5815	0.3555	0.0799	0.0456	0.235	-0.1066	0.0959	-1.7059	-1.6022	-1.662	-1.5397	-1.6519	-1.9501	-1.381	-1.6159	-1.6431	-1.6315	-1.626	-1.6888	-0.2345	-1.6916	-0.8931	-1.1185	-1.45	-1.0104	1.0985	1.0426	0.7572	0.7462	0.8597	1.0406	0.6035	0.7561	0.8548	0.7176	0.5838	0.9674	0.9431	0.4631	0.5771	1.0872	-0.2393	0.6704	-1.3523
2-Nonenoic acid	-0.7408	-2.6399	-1.5648	-0.7091	-2.5521	-2.0305	-0.3592	-0.3177	1.6843	-0.407	0.7347	0.2974	-1.8631	-0.7506	0.0196	-0.7106	-1.6638	-2.7877	-2.6027	-2.4323	-0.2757	-0.4854	-0.5596	-0.6525	0.133	-1.4066	-0.1517	0.1012	0.2529	0.34	0.594	0.5747	1.5931	0.6732	1.3597	0.5224	1.0662	0.875	-0.0431	0.1118	1.1778	0.3038	0.6573	0.8201	0.4207	1.0756	1.3557	1.2546	-1.3909
Diosbulbinoside F	-1.6199	-0.6491	-1.1394	-2.7864	-1.1182	-1.6908	-0.0995	0.4313	0.7006	-0.9854	0.4816	0.6176	-2.695	-2.5505	0.1227	0.064	-0.3449	-1.637	-1.4638	-1.5622	-1.589	-0.5251	-2.9278	-0.5741	-0.0982	-0.1989	0.3912	-0.2695	-0.1035	0.1537	0.6462	0.7959	0.718	0.6631	0.4133	0.6689	0.418	1.1393	0.6556	1.0039	0.4351	0.9228	-0.2823	0.9598	0.8423	1.2344	-0.1236	0.7759	-1.9113
2-amino-4-({1-[(carboxymethyl)-C-hydroxycarbonimidoyl]-2-{[1-hydroxy-1-(4-methoxyphenyl)-4-methyl-3-oxopentan-2-yl]sulfanyl}ethyl}-C-hydroxycarbonimidoyl)butanoic acid	-1.05	-1.38	-1.6041	-2.7291	-1.284	-1.8197	0.1494	0.3238	0.2932	-0.5769	0.2689	0.4397	-2.8584	-1.5311	-0.8589	-0.2688	-0.6154	-2.0155	-1.5548	-2.2129	-2.0052	-0.4799	-2.8817	-1.6603	-0.2488	0.2757	0.5681	0.2379	-0.0728	-0.0022	0.6945	0.7687	0.4035	0.8793	0.2822	0.515	0.985	0.3222	0.3853	1.4146	0.9228	0.7029	1.0767	0.7841	0.6768	0.5517	0.7943	0.4561	-1.8388
(1E,4Z,6a,8b,10a)-8-Angeloyloxy-10,15-dihydroxy-3-oxo-1,4,11(13)-germacratrien-12,6-olide	-1.6352	-1.2041	-1.1298	-2.1872	-1.6234	-2.1851	0.4268	0.5888	0.8025	-0.6548	0.7732	1.0505	-2.5365	-1.8014	-0.6178	-0.7667	-0.6994	-1.4777	-2.5827	-2.584	-1.5691	-1.0506	-2.6888	-1.4713	-0.3069	0.3287	0.6687	0.1968	0.1048	0.391	0.4811	0.6479	0.6747	0.3027	0.2529	0.1813	0.6215	1.1668	0.5605	1.0042	0.6396	0.7735	0.0176	1.088	0.8971	1.3526	0.7719	0.9496	-1.281
[(16R)-5,7-dihydroxy-10-(hydroxymethyl)-8,8,12,16-tetramethyl-3-[1-(2-methyl-1,3-thiazol-4-yl)prop-1-en-2-yl]-9-oxo-17-oxa-4-azabicyclo[14.1.0]heptadec-4-en-11-yl]oxidanesulfonic acid	-1.211	-0.39	-1.3576	-2.5992	-1.5393	-1.3415	0.052	0.6835	0.9113	-0.6953	0.5887	0.8596	-1.7828	-2.2884	-0.8522	-1.2738	-0.4388	-1.5847	-1.2634	-1.8555	-0.6856	-0.719	-2.293	-0.9295	-0.7588	0.0502	0.6274	-0.3788	-0.1941	0.5378	0.4995	0.3769	0.7957	0.6574	0.4362	0.143	0.6422	1.4268	1.0336	1.1257	1.0502	1.0431	-0.3492	1.2071	1.2543	1.4504	0.7603	0.9261	-1.1676
6-[(2-{[3-(3,4-dimethoxyphenyl)-7-methoxy-8-methyl-4-oxo-4H-chromen-5-yl]oxy}-3,5-dihydroxy-6-(hydroxymethyl)oxan-4-yl)oxy]-3,4,5-trihydroxyoxane-2-carboxylic acid	-0.1874	-2.2265	0.0499	-0.1026	0.1532	0.0888	-0.014	-0.1089	-0.2566	-0.2802	-2.2054	-0.4476	-2.2427	-0.0142	-0.0087	-2.1544	-0.1964	-0.8854	0.3621	-0.3155	-0.6028	0.0174	-2.237	-0.5625	-0.1641	0.0987	-1.0465	-0.6732	-2.207	-2.2149	0.5953	0.2175	-0.3773	0.5178	-2.1433	0.5372	0.5527	0.0968	-0.907	1.1405	1.0387	0.0666	0.8838	0.6744	0.0291	0.4948	0.9277	0.4648	-0.1345
3-Hydroxyanthranilic Acid	-0.7574	-1.5543	-1.3117	-1.055	-1.6524	-2.2304	-0.8226	-0.3123	-0.602	-0.1616	-0.1696	-0.5778	-1.4612	-0.7539	-0.8882	-0.2971	-1.4498	-2.3983	-0.8204	-1.034	-1.7624	-0.8235	-1.1999	-1.211	-0.7921	-0.136	-1.7316	-1.8735	-0.8139	-1.0654	0.7158	0.4449	0.4081	0.1745	0.8607	0.7609	-0.7112	0.116	0.3535	0.4555	0.33	1.0075	1.2813	-0.0614	0.485	-0.3305	-1.5237	0.1951	-2.95
4-Nitrophenol	-0.3914	-1.2143	-0.9938	-0.5745	-0.7264	-0.8665	-1.0992	0.7277	-1.41	-1.0002	-1.1578	-1.2416	-0.63	-0.0605	-0.2964	-0.1957	-0.8634	-0.9043	-0.5212	0.0789	-1.1228	-0.62	-0.417	-0.7699	-0.9812	-1.6391	-1.6482	-1.795	-1.0312	-1.32	0.2125	0.1737	0.0401	0.2977	0.4355	0.4905	-0.2006	-0.5285	-0.5841	0.361	1.6104	1.0174	1.7934	0.3749	0.8357	-0.2853	-1.863	-0.1176	-1.7104
Oenin	0.0109	-0.3595	-1.822	-0.5419	-1.9185	-0.837	-0.5314	-0.8688	-1.9421	-2.0915	-1.1108	-1.5681	-2.0954	-1.317	-0.1935	-0.5029	-1.9347	-1.2776	0.5356	-1.869	-1.0804	-1.8561	-0.3418	-1.0346	0.3209	-0.9562	-1.3779	-1.2244	-1.9588	-2.0083	0.2367	0.116	-0.4997	0.1991	-1.3259	-0.9177	0.359	-0.5925	0.0869	0.4197	0.3426	-0.0886	-0.0708	0.5271	-0.1915	0.8888	-0.1786	-0.442	1.1381
Aurantio-Obtusin	-1.0648	-1.3932	-1.0486	-0.2477	-1.7812	-0.8823	-0.3763	-1.1272	-1.7841	-1.8006	-1.0465	-0.4352	-1.4977	-1.0281	-1.3601	-0.7334	-1.8126	-1.5244	-0.524	-0.4504	-0.8323	-1.7945	-0.7278	-0.8625	0.6034	-1.6129	-1.7234	-1.6658	-1.7972	-1.8085	0.7592	0.5972	0.4608	0.6337	0.782	0.6794	0.261	0.0906	0.3363	0.3706	0.3043	0.247	0.5961	0.251	-0.569	0.837	-0.7988	-0.3153	1.2948
3,5,6,7-tetrahydroxy-2-(4-hydroxy-3-methoxyphenyl)-8aH-chromen-8a-yl	-1.0304	-1.0791	-1.0374	-1.0081	-1.0431	-1.0201	-1.0259	-0.9406	-1.0455	-1.059	-1.0544	-1.0246	-1.098	-0.9943	-1.0536	-0.9946	-0.4994	-1.1396	-1.0639	-0.9941	-1.0774	-1.0539	-1.0913	-1.0443	-0.9288	-0.9056	-0.9959	-0.688	-1.0562	-1.0654	0.9653	0.56	-0.6683	-0.0103	-0.9817	1.019	-0.3915	0.07	0.4465	0.0145	-0.2744	0.6541	0.4746	-0.0604	-0.8519	-0.1004	-0.7947	-0.9209	-0.7158
5,7-dihydroxy-2-(1-hydroxy-3,5-dimethoxy-4-oxocyclohexyl)-4H-chromen-4-one	-0.3356	-1.6549	-1.6116	-0.421	-1.6176	-0.4303	-1.5997	-1.4197	-1.62	-1.634	-1.4801	-1.5983	-1.4484	0.0342	-1.1654	-0.7698	-1.1261	-1.7178	0.5674	-1.283	-0.6548	-0.9491	-1.3448	-0.8612	-0.8339	-1.4748	-1.5685	-1.5197	-1.6311	-1.6407	0.5293	0.0508	-0.5557	-0.1348	-0.6433	0.3376	-0.1259	0.0575	0.2374	0.1358	-0.8106	0.8956	-0.401	0.1832	0.3484	0.2665	0.5045	0.0367	-0.8172
Kaempferol-3-O-Glucoside	-0.0174	-0.3245	-1.7795	-1.4525	-0.3153	-2.1443	0.1113	-1.1084	-2.5701	-0.8274	0.3106	0.4535	-1.1942	-0.7778	-0.466	-1.5018	-0.6641	-2.198	-1.3118	-0.4259	-0.9054	-2.4542	0.0339	-0.0314	-0.5871	-2.4385	-0.924	-1.2634	-2.2133	-2.6301	0.4069	0.7216	0.2326	0.1842	-0.178	0.1788	0.8925	-0.2367	0.567	0.7243	0.9932	0.4401	0.3426	0.8309	0.3734	1.1353	0.658	0.4345	-1.8575
Cyanin	-1.5661	-1.928	-1.214	-1.9557	-0.338	-1.942	-2.0064	-0.3105	-1.9515	-2.0082	-2.0146	-1.9849	-0.189	-1.9592	0.0379	-1.9187	-0.33	0.2099	-1.6674	-1.9236	-1.6596	-0.0935	-1.6175	-0.1775	-1.9226	-1.8961	-0.2779	-0.0897	-1.9578	-1.9767	0.6726	0.7435	0.5379	0.6303	0.4858	0.6427	0.8233	0.3743	0.4963	0.8594	0.6638	0.3918	0.6568	0.8366	0.7139	0.6833	0.8256	0.6748	-1.8554
Nepitrin	-0.7588	-1.1499	-1.8891	-0.3399	-0.921	-1.6546	-2.0982	-0.1568	-1.2149	-0.5488	-1.583	-1.1304	-2.1051	-1.9999	-1.982	-0.619	-0.856	-2.036	-1.5959	-1.019	-0.267	-0.6177	-2.1254	0.2943	-0.9931	-1.8693	-1.6915	-1.3558	-1.0728	-2.0363	0.4129	0.5464	0.2444	0.2021	-0.1295	0.184	1.1045	0.5407	-0.1586	0.6954	0.6996	0.3859	0.3868	0.7877	0.9385	0.486	0.7319	1.0183	0.077
3,3',4',7-Tetrahydroxyflavone	-1.4336	-1.3654	-1.4936	-1.7964	-1.9606	-1.1994	-1.6102	-0.3739	-1.5569	-1.0046	-0.9321	-0.7156	-2.8592	-1.787	-1.2708	-0.7275	-1.0927	-1.0371	-1.2675	-1.6589	-1.1475	-0.6971	-1.606	-0.7974	-0.852	-1.2198	-1.0869	-0.9652	-2.3718	-1.9736	0.2696	0.4062	0.6214	0.2208	0.3458	0.2947	0.7489	0.5688	0.2201	0.34	0.8644	0.2257	0.2492	0.5821	0.5725	0.6173	0.771	0.8222	-0.8958
2-{9-hydroxy-2-oxo-2H,8H,9H-furo[2,3-h]chromen-8-yl}propan-2-yl (2E)-3-(2,4-dihydroxyphenyl)prop-2-enoate	-0.7719	-2.2343	-0.9458	-0.6861	-1.2697	0.0621	-0.1193	-0.2809	-1.4872	0.5678	-0.5375	0.1656	-1.2689	-0.182	-0.739	-1.9107	-1.243	-1.3784	-0.7472	-1.4405	-0.9469	0.684	-2.5786	-0.5888	-1.2448	-0.875	-1.234	-1.2078	-2.3608	-2.4272	1.1228	1.0036	0.486	0.5462	0.6843	1.3615	0.9492	1.4617	0.6266	0.7976	0.1959	0.5331	0.0095	0.3892	0.8821	1.0262	-0.2808	0.9971	-2.0009
Dehydrocarpaine I	-1.1955	-1.2531	-1.2039	-1.1692	-1.2107	-1.1833	-1.1903	-0.063	-1.2135	-1.2294	-1.2239	-1.1887	-1.2755	-1.1529	-1.223	-1.1532	-1.2409	-1.3247	-1.2352	-1.1526	-1.2512	-1.2234	-1.2676	-1.212	-1.0755	-1.0481	-1.1548	-1.0992	-1.2261	-1.237	0.9109	0.7253	0.385	0.5174	0.2474	0.8523	0.4596	0.6236	-0.8569	-0.8919	0.9569	0.1718	1.4859	0.5949	0.7185	0.9817	1.0067	0.5704	-1.123
Cis-5-Caffeoylquinic acid	0.2209	-0.854	-1.1263	0.0409	-0.6065	0.6886	-0.4745	0.2635	-1.7572	-0.9513	-1.7576	-1.7562	-1.7596	-1.7547	0.2525	-1.7547	-1.7583	-1.7613	-1.7329	-0.0945	-0.7976	-1.7576	-1.7593	-0.9412	-1.5326	-1.7498	-1.7548	-1.7523	-1.7577	-1.7581	0.4208	0.3937	0.0592	0.7834	0.3116	0.6009	-0.0561	0.7897	-1.067	-0.151	-0.1327	-0.0107	0.2097	0.7273	0.148	0.5058	-0.0597	0.1758	-0.1016
3-[2-[3,4,5-trihydroxy-6-(hydroxymethyl)oxan-2-yl]oxyphenyl]propanoic acid	-0.368	-2.3769	-1.7329	-1.1122	-1.5216	-0.0786	-0.4943	-0.3983	-1.1006	-1.5714	-1.0827	-1.1097	-0.5256	-0.6121	-0.3855	-0.7503	-1.4004	-2.5657	-1.6775	-1.4266	-1.4331	-1.21	-1.7009	-1.7626	-1.0326	-1.1423	-1.0138	-0.83	-0.7064	-0.8238	-0.0056	-0.0191	0.2818	1.4045	0.2257	0.5322	0.3322	0.7676	-0.073	-0.1641	0.6425	-0.4154	-0.838	0.7717	0.3211	0.2072	0.6178	0.2286	-1.2032
N,N-Dihydroxy-L-tyrosine	-1.5412	-1.067	-1.9496	-1.6471	-3.5552	-0.4676	0.3838	0.4358	-0.5577	0.0384	-0.7672	-0.8849	-1.8246	-0.7361	-1.1238	-0.9044	-0.8671	-1.7267	-0.9503	-0.4912	-1.2602	-1.0432	-1.5656	-2.2657	1.6684	-0.3078	-0.4584	-0.2615	-1.2111	-1.4004	-0.0504	-0.4924	-0.5416	0.1948	-1.1159	-0.6626	0.588	0.4121	0.1958	0.8938	0.4803	-0.1134	-0.5419	-0.1581	-0.185	0.7728	1.2728	0.6482	0.4435
Osmundalin	-1.3092	-1.0824	-1.4928	-1.8523	-2.4907	-0.4183	0.811	0.0344	-0.5916	0.4	-0.5989	-0.8447	-1.1892	-0.533	-2.0801	-2.6421	-0.6685	-1.892	-0.5527	-0.8616	-1.8244	-1.1624	-1.877	-3.4076	-0.348	0.268	0.0562	0.6989	-0.9717	-0.9236	0.1802	0.3873	-0.5168	0.702	-0.9041	-1.3792	1.1365	-0.39	-0.6415	0.4363	0.2426	0.7084	0.4863	0.0275	0.4629	-0.5152	1.6725	-0.0527	0.4219
Prenyl arabinosyl-(1->6)-glucoside	-2.7885	-2.3511	-0.6049	-1.4116	-1.6783	-0.4662	0.3518	0.1272	-1.5261	-0.0363	-0.4171	-0.1927	-1.3604	-0.6353	-2.7219	-1.3011	-2.3317	-2.7773	-1.6454	-1.5081	-1.574	-1.0535	-1.4621	-0.8785	0.1863	1.1118	-0.492	0.2795	-0.6395	-0.2858	-0.4927	0.104	0.2219	0.4265	-0.0267	-0.3261	0.7086	0.5645	-0.9872	0.7531	0.8949	0.7537	0.5392	-0.2214	0.0716	0.7255	1.8604	0.6006	-0.2332
P-Cresol glucuronide	-1.6742	-1.3869	-0.6787	-0.9369	-1.5094	-0.3536	0.9169	0.4201	-2.2993	-0.9329	0.0502	-0.1388	-1.4949	-0.3427	-2.625	-1.4728	-2.3538	-2.5765	-1.3207	-0.3681	-1.0963	-1.3078	-2.0147	-0.9921	-0.6728	0.5651	-0.7113	-0.286	-1.0259	-0.8549	0.2608	0.5655	-0.4702	0.6735	-0.5961	-0.5974	0.9306	-0.265	-0.2147	0.6077	-0.0066	-0.0023	-0.0236	1.173	0.1204	0.1149	1.5969	0.2507	-0.6267
Arginyl-Glutamine	-1.0621	-1.6885	-0.633	-1.0737	-1.5551	-0.1633	1.1645	1.6179	0.4553	1.1318	0.6309	0.4974	-2.2068	-1.7458	-2.2683	-0.6811	-2.1273	-2.368	-0.8947	-0.3231	-1.9584	-0.7649	-2.2985	-2.1687	-0.3093	-0.8706	-0.5913	-0.1157	-0.692	-0.5053	-0.5499	-0.0196	0.5373	0.2809	-0.4873	-0.6383	0.3916	-0.5202	-0.3393	0.3139	0.0582	0.489	-0.3968	0.3809	0.2125	-0.1951	0.6474	0.3063	-0.0409
3,14-Dihydroxy-11,13-dihydrocostunolide	-1.6204	-1.1344	-0.762	-1.5082	-1.1394	-0.3024	0.3651	0.0094	-0.2225	-0.267	-0.1172	0.0852	-2.5322	-1.6973	-2.4099	-1.7714	-2.1607	-2.2541	-1.9926	-0.3527	-1.1366	-1.5817	-2.6736	-1.0665	0.0295	-0.6274	-0.2464	-0.3786	-0.4921	-0.205	-0.1266	0.2226	-0.0461	0.2501	-0.4032	0.6992	0.6072	-0.165	-0.8375	0.2387	0.1749	0.4085	-0.2041	0.3132	-0.0938	-0.9252	0.3136	0.4082	1.3734
Beta-Casomorphin (1-6)	-1.8178	-1.8335	-0.711	-1.8105	-1.8219	-0.8042	-0.3799	0.4496	-1.8227	0.2898	-0.1203	-0.3808	-1.8395	-0.1279	-1.8253	-0.344	-0.0157	-1.8524	-0.0035	-0.1621	-0.3674	0.1735	-1.8374	-1.5658	0.486	0.5177	0.1829	0.4724	-1.8261	-1.6804	0.3115	0.4105	-0.2317	0.8105	-1.8017	0.0787	0.969	0.5891	-0.9752	1.0758	0.8141	0.6176	1.0315	0.1155	1.114	0.8495	0.3801	0.9539	-1.6797
Cymorcin diglucoside	-0.8078	-1.4137	-0.9128	-1.2003	-1.3769	-1.1879	-1.2108	0.6575	-0.9198	-0.6071	-1.0051	-0.9752	-2.123	-1.6419	-0.8158	-1.3417	-0.947	-2.1983	-1.4482	-0.8266	-1.4456	-1.376	-2.0838	-0.9982	-0.9332	-1.0135	-0.8481	-1.1774	-1.4657	-2.1977	0.324	0.9306	0.3387	-0.2075	0.6095	0.5821	0.9647	1.0109	-0.3204	1.2027	0.7896	0.9255	1.0896	1.0306	1.2554	0.6782	1.2705	0.9529	-0.7543
Seco-isolariciresinol diglucoside	-0.7867	-1.7969	-1.2524	-1.0772	-1.4332	-1.6573	-1.2272	0.6809	-0.7324	-0.6728	-0.6688	-0.2934	-2.6259	-1.1365	-0.5423	-0.3326	-1.5227	-1.2068	-2.4159	-1.8546	-1.8469	-0.7927	-2.715	-1.5455	-0.3259	0.1487	0.3086	-0.1635	-0.7937	-0.7891	0.2718	0.3205	-0.0728	0.2665	-0.0748	0.2146	1.2181	0.6814	-0.9358	1.3144	1.7172	0.2243	0.4447	1.0518	0.9258	0.7906	1.5305	0.574	0.0131
Secoisolariciresinol diglucoside	-1.0114	-2.2617	-1.6584	-1.0787	-1.3961	-1.7739	-0.9187	0.9064	-0.7039	-0.0081	-0.0076	0.0952	-2.6723	-1.3139	-0.5308	-0.6845	-1.3076	-1.0443	-3.4933	-2.0097	-1.8502	-0.7008	-2.3114	-1.8743	-0.0154	0.1187	0.0531	-0.1476	-0.4457	-0.5542	0.6549	0.4874	0.2024	0.2482	0.1272	0.4528	1.1366	0.9189	-0.4198	1.1465	1.5956	0.3902	0.7569	1.0397	0.9904	0.9613	1.1558	0.8511	0.0663
Cinncassiol C1 19-glucoside	-1.7683	-1.4513	-1.4712	-0.799	-1.4514	-0.5333	-0.696	1.0871	-1.8006	-0.1618	-1.8095	-0.7978	-1.8531	-0.6602	-0.9588	-0.7608	-1.2238	-1.8948	-0.5076	-0.7961	-1.3077	-1.809	-1.512	-1.6783	-1.1021	0.4297	0.0073	-0.9673	-1.8113	-1.8205	0.3491	0.4198	0.0373	0.7478	-0.7624	-0.1761	0.852	0.6319	-0.651	1.2605	1.2188	0.239	-0.0164	1.2908	0.3484	0.7468	1.8361	0.8314	0.75
Isocolumbin	-2.0673	-1.4002	-0.7033	-0.6888	-1.3208	-0.8246	-0.4973	0.9078	-0.1662	-1.0823	-1.1283	-0.5465	-1.9028	-2.1918	-0.8614	-0.1287	-1.7599	-2.2349	-1.1201	-0.5139	-2.227	-1.368	-2.3417	-1.2043	0.6354	0.0683	0.5217	0.0572	-0.9899	-2.2352	0.403	0.2661	-1.2471	0.9143	-1.5979	-0.0123	0.6908	1.0314	-0.16	1.4999	0.7713	0.1432	0.0155	1.2626	1.0644	1.1045	1.4715	1.0915	0.3081
4-Hydroxy-3,5-dimethoxybenzaldehyde	-0.4912	-0.6276	-0.3559	-1.4092	-1.2968	-1.1926	-1.0184	-0.1024	-0.6006	-1.3979	-1.5698	-0.7982	-2.3571	-1.8834	-0.6416	-0.5129	-0.9845	-2.4715	-2.3992	-0.7172	-2.4639	-1.0766	-2.5737	-1.2028	-0.2316	-0.1441	-0.2256	-0.3927	-1.4615	-1.8134	0.1802	0.4922	-0.2179	1.2646	-0.3126	0.1132	1.5655	0.0247	-0.0654	1.8314	1.0842	0.323	0.5722	1.4353	1.0294	0.3117	2.1301	0.6123	-0.021
1,2-Dihydroxy-8-methylnaphthalene	-0.2332	-1.7007	-0.4625	-1.7743	-1.3702	-1.0244	-1.9093	0.7085	0.1475	-1.9142	-1.9312	-0.2226	-1.9182	-1.4231	-1.4067	-0.4385	-1.4489	-1.8297	-1.8756	-1.5659	-1.8213	-0.9135	-1.9442	-1.6402	0.1626	0.8319	0.5439	0.237	-1.286	-1.5426	-0.0557	-0.8852	-0.1241	0.5963	-1.4456	-0.4854	1.0615	0.2552	-1.3049	1.2996	0.9451	-0.292	0.1365	1.0337	0.6986	0.3498	1.4461	0.6809	0.6013
3,4,5-trihydroxy-6-{4-[3-(2-hydroxyphenyl)prop-2-en-1-yl]-3-methoxyphenoxy}oxane-2-carboxylic acid	-3.2917	-1.8987	0.0625	-0.188	-2.1762	0.1992	0.1303	0.255	-2.177	0.5906	-0.4673	-0.63	-3.411	-0.0497	-2.3999	-0.4443	-0.3693	-3.4114	-0.397	-0.119	-0.4188	-0.1205	-0.2948	-3.4106	0.3975	0.201	-0.0072	-1.7956	-0.2336	-1.2241	0.9639	0.8398	-0.3703	1.3527	1.0143	1.0809	0.2973	0.0205	-0.1703	1.2023	0.1597	0.6055	1.2216	0.6542	0.2134	0.2277	0.8089	0.2855	0.4765
Pentacarboxyl porphyrinogen III	-0.6682	-1.05	-0.9939	-0.9602	-2.0297	-0.1109	-0.5123	0.2537	0.5126	-1.1936	-0.1561	0.0231	-3.7542	-1.3768	-0.4567	0.3449	-0.909	-1.6081	-0.6836	-1.0627	-1.5576	-0.7961	-3.7419	-1.0991	0.0979	0.0007	-0.8277	-1.1025	-2.5049	-2.5015	0.5147	0.3413	0.1562	0.96	0.4982	0.5189	0.392	0.6062	0.505	1.1468	0.0783	0.5177	0.1451	1.2747	0.2481	0.7965	-0.0657	0.6893	0.8389
3,4,5-trihydroxy-6-{5-methoxy-2-[(1E)-3-oxopent-1-en-1-yl]phenoxy}oxane-2-carboxylic acid	-1.1413	-1.5405	-1.0696	-1.1162	-1.474	-0.9602	-1.2334	-0.1244	-1.5691	-1.0849	-3.3102	-1.8469	-1.9798	-0.6263	-1.2783	-0.6108	-1.2847	-2.0771	-1.2263	-0.8659	-1.2141	-1.2381	-1.7411	-1.2075	-0.5871	-0.7792	-0.6888	-0.9996	-1.4635	-1.8214	0.6385	0.5133	-0.3441	0.4184	-0.3885	0.1506	0.4768	0.9685	0.7745	0.3615	0.5297	0.2531	0.7402	0.3927	0.5626	-0.0389	0.198	0.699	-0.3197
10-Hydroxy-8-nor-2-fenchanone glucoside	-1.3712	-1.4377	-1.3808	-1.3408	-0.9007	-1.0302	-1.1409	0.4385	0.113	-1.1154	-0.4872	-0.7643	-1.2702	-1.1517	-1.0215	-0.3537	-1.4236	-1.5203	-1.4169	-1.3217	-1.4355	-1.4034	-0.9741	-1.3902	0.588	-1.2009	-1.3242	-1.0198	-0.2866	-1.4191	0.1931	0.2255	0.4582	0.7351	0.3816	0.3359	0.449	0.7288	0.6093	0.4332	-0.741	0.3663	0.9282	0.9374	0.3602	0.0056	-0.492	-0.2949	-0.1094
Dhurrin 6'-glucoside	-1.4961	-1.5403	-0.508	-0.5164	-1.5076	-0.3065	-0.9735	-1.4146	-0.9721	-1.522	-1.5178	-1.4908	-1.5575	-1.0562	-1.5172	-1.0412	-1.5309	-1.3682	-1.5265	-1.4631	-1.1726	-1.5174	-1.3023	-1.0936	-1.4038	-0.1796	-1.4648	-0.8108	-1.5195	-1.5279	0.7703	0.7416	1.2773	-0.5164	0.6646	1.1726	0.4859	1.2416	1.4057	0.3966	0.3811	1.4256	0.7126	0.5319	0.4766	1.1083	0.1456	0.8561	-1.4403
Glutamylhistidine	-1.3084	-1.439	-1.4314	-1.4482	-0.835	-1.1544	-1.4637	0.6947	-1.4468	-1.4642	-1.4661	-1.4573	-1.4647	-0.7283	-1.4465	-0.8651	-1.4459	-1.4547	-1.46	-1.4376	-1.4537	-0.9033	-1.4675	-0.5527	-1.4372	-1.428	-1.424	-1.4233	-1.4488	-1.4548	0.736	0.6284	0.6834	0.6789	0.8027	0.8816	0.6979	0.6604	-1.4576	0.8133	0.8238	0.7072	0.7923	0.7361	0.5288	0.7508	0.808	0.8076	-1.4131
2-(2,5-dihydroxy-4-methoxyphenyl)-6-[3,4,5-trihydroxy-6-(hydroxymethyl)oxan-2-yl]-3,4-dihydro-2H-1-benzopyran-3,5,7-triol	-0.8812	-1.6884	-1.6663	-0.3833	-1.0838	-1.1736	-1.7659	-0.8157	-1.7116	-1.7678	-1.7741	-1.7446	-1.7692	-0.4197	-1.7106	-1.6792	-1.7088	-1.7364	-1.7534	-0.4614	-1.7332	-1.7148	-0.4042	-1.6658	-1.1604	-1.6569	-0.0148	-0.2687	0.2391	-0.4011	0.6868	0.661	0.8082	0.7752	0.7963	0.7534	0.8239	0.7307	0.7436	0.947	0.8807	0.5574	0.7984	1.0247	0.8558	0.7363	0.8776	1.0072	-0.9709
Peonidin 3-O-glucoside	-1.31	-1.3409	-1.2841	-1.3858	-0.8774	-1.3636	-1.4683	-0.9536	-1.379	-1.4713	-1.4817	-1.4333	-1.4737	-1.3915	-1.3774	-1.0656	-0.6959	-1.4197	-1.4477	-1.3338	-1.4145	-1.3843	-1.4896	-1.3039	-0.7801	-1.2893	-1.271	-1.2682	-1.3893	-1.4199	0.5149	0.3722	0.6464	0.3381	0.3128	0.4473	0.8168	0.6549	0.7877	0.7248	1.1841	0.9811	0.4863	1.0113	1.3112	0.5988	1.077	1.1496	-0.0178
Inulobiose	-1.4932	-0.7842	-1.1724	-1.1126	-0.6432	-0.9693	-1.9264	-0.1205	-0.8177	-1.0163	-1.7777	-1.6037	-0.8001	-1.7266	-0.9113	-1.8207	-1.0931	-0.8339	-1.4592	-1.2998	-1.8865	-1.1951	-0.8633	-1.2917	-0.8631	-0.8905	-1.328	-1.2508	-0.9635	-1.3777	0.5253	0.8962	0.8346	0.7939	0.4757	0.2423	1.3315	0.5657	0.1435	0.8614	0.8294	0.4534	0.6537	0.6256	0.361	0.4668	1.5159	1.2098	-1.2204
2-(4-chloro-1-{4-[2-(dimethylamino)ethoxy]phenyl}-2-phenylbut-1-en-1-yl)phenol	-1.1931	-1.2281	-1.1981	-1.1771	-1.2023	-1.1857	-1.1899	0.121	-1.204	-1.2136	-1.2103	-1.1889	-1.2417	-1.1671	-1.2098	-1.1673	-1.2206	-1.2716	-1.2172	-1.167	-1.2269	-1.21	-1.2369	-1.2031	-1.12	0.0681	-1.1683	-0.2378	-0.2315	-1.2183	1.0844	0.7946	0.9041	0.7977	0.7293	0.9582	1.6439	-1.1682	-1.2041	0.8254	1.0236	0.7693	1.2041	0.7953	0.1545	0.672	1.6024	0.7827	-1.1489
Bilirubin glucuronide	-0.524	-2.1175	-1.0279	-1.353	-1.0024	-2.5195	-0.1657	-0.1723	-1.9599	-2.5597	-0.9771	-2.5241	-0.4247	-0.1858	-0.4535	-0.6334	-0.5544	-1.4542	-2.5648	-0.5547	-0.6924	-0.9485	-0.6299	-0.4441	-0.9762	-0.5949	-0.8848	-0.838	-1.5725	-2.0857	0.1483	0.5324	0.8442	0.661	0.1978	0.5775	0.6295	0.6992	0.3941	0.9602	0.7764	0.9665	0.0649	0.5561	0.705	0.9895	0.1087	0.5978	-0.2271
6-(4-{6-[2,4-dihydroxy-3-(3-methylbut-2-en-1-yl)benzoyl]-5-{4-[(E)-2-(2,4-dihydroxyphenyl)ethenyl]-2,6-dihydroxyphenyl}-2-hydroxy-3-methylcyclohex-3-en-1-yl}-3-hydroxyphenoxy)-3,4,5-trihydroxyoxane-2-carboxylic acid	-1.3605	-1.3976	-1.3658	-1.3435	-1.3702	-1.3526	-1.3571	-0.4033	-1.372	-1.3823	-1.3787	-1.356	-1.412	-1.3329	-1.3782	-1.3332	-1.3897	-1.4437	-0.44	-0.0717	-0.281	-1.3784	-1.4069	-1.3711	-1.283	-1.0047	-1.3342	-1.2983	-1.3802	-1.3872	0.4114	0.7319	0.8565	0.9878	0.1917	0.5899	1.2037	0.8152	0.4214	1.1638	1.1939	0.9902	0.2314	0.4602	0.6836	0.8614	0.7048	0.7862	0.2841
Ginkgolide C	-1.193	-1.242	-1.2001	-1.1706	-1.2058	-1.1826	-1.1885	-1.1027	-1.2082	-1.2217	-1.2171	-1.1871	-1.261	-1.1567	0.2634	-1.157	-1.2315	-1.3028	-1.2267	-1.1565	-1.2403	-1.2167	-1.2543	-1.2069	-1.0908	-1.0676	-0.1876	-1.111	-1.219	-1.2282	-0.1722	0.4029	0.7618	1.1892	-1.144	0.4803	1.2366	0.5488	0.2664	1.6109	1.1421	0.7669	0.5578	0.9804	1.376	0.6094	1.4595	0.69	0.0186
2''-Methoxy-(S)-oleuropein	-0.9096	-1.2305	-1.6722	-1.0147	-0.5529	-1.6231	-1.0055	-0.307	-1.7457	-0.8709	-1.0099	-1.2456	-2.0706	-1.219	-1.6653	-0.6975	-2.1572	-1.1699	-1.5163	-1.1303	-1.6217	-1.3986	-0.8526	-1.3387	0.0061	-0.3524	-0.3586	-0.3645	-0.3177	-0.8044	-0.1228	0.4113	1.0085	1.1079	0.2572	0.079	1.1964	0.3514	1.2998	1.5131	1.2371	0.3031	0.2174	0.9905	0.5999	0.8864	1.0348	0.4415	0.1194
3,4,5-trihydroxy-6-[(oxolan-2-yl)methoxy]oxane-2-carboxylic acid	-1.3007	-1.3655	-1.3101	-1.2711	-1.3177	-1.287	-0.2133	-1.0863	-0.0363	-0.255	0.013	-0.1065	-1.3906	-1.2528	-1.3316	-0.9129	-1.3517	-1.4459	-1.3452	-1.2525	-1.3633	-1.332	-1.3818	-1.3192	-1.1657	0.5435	-0.1079	0.0178	-1.3351	-1.1578	0.4201	0.758	0.2559	-1.0433	0.1053	-0.7403	2.1972	0.44	0.9122	1.0337	1.4648	0.6795	0.7978	1.4761	0.8306	1.048	3.1806	0.7116	-1.2191
[(16R)-5,7,11-trihydroxy-8,8,10,12,16-pentamethyl-3-[1-(2-methyl-1,3-thiazol-4-yl)prop-1-en-2-yl]-9-oxo-17-oxa-4-azabicyclo[14.1.0]heptadec-4-en-6-yl]oxidanesulfonic acid	-2.1047	-0.8611	-0.3632	-1.904	-0.3975	-0.982	-0.322	-0.0728	0.8944	-0.7857	-0.5304	0.1043	-2.3636	-1.2398	0.1954	-0.3991	-0.6672	-2.2782	-2.3225	-0.0215	-1.6202	-0.4774	-2.3887	-1.8494	-0.8524	-0.085	0.3729	-1.7596	-0.974	-2.2785	0.3257	0.7765	0.2006	1.4968	0.0981	0.4168	1.398	0.7014	0.9766	1.7042	0.9465	0.5731	0.9739	1.4285	0.915	0.7779	1.2975	0.9875	-0.1551
6-{[(1R,16S)-5,7-dihydroxy-8,8,10,12,16-pentamethyl-3-[1-(2-methyl-1,3-thiazol-4-yl)prop-1-en-2-yl]-9-oxo-17-oxa-4-azabicyclo[14.1.0]heptadec-4-en-11-yl]oxy}-3,4,5-trihydroxyoxane-2-carboxylic acid	-1.5042	-1.2207	-1.3869	-1.9961	-2.1543	-2.1234	-0.0958	-0.1654	0.8237	-0.213	-0.2789	-0.0161	-2.2278	-1.7155	-1.0934	-0.128	-0.8321	-2.2836	-2.0343	-0.3631	-2.2003	-1.235	-2.2189	-1.0643	0.1326	0.4937	-0.15	-2.028	-1.6158	-1.4997	0.4998	0.4867	-0.0552	1.1532	-0.1579	0.4785	1.0005	0.6715	0.4493	1.4368	0.4641	0.5088	0.6843	1.3749	0.3731	1.1433	1.1342	1.0544	-0.0052
[(6-{[5,7-dihydroxy-2-(4-oxocyclohexa-2,5-dien-1-ylidene)-2H-chromen-3-yl]oxy}-3,4,5-trihydroxyoxan-2-yl)methyl][1-hydroxy-3-(4-hydroxy-3-methoxyphenyl)prop-2-en-1-ylidene]oxidanium	-0.9933	-1.0238	-0.9393	-1.068	-1.0469	-1.0461	-1.1492	-0.9296	-1.0612	-1.1521	-1.1623	-1.1147	-1.1545	-1.0735	-1.0597	-1.0091	-1.0075	-1.1013	-1.1289	-1.0168	-1.0962	-1.0664	-1.1701	-0.9874	-1.0153	-0.973	-0.955	-0.9522	-1.0714	-1.1015	0.7344	0.7699	0.7035	1.7302	0.0944	0.7849	1.4966	0.3351	0.2183	2.1106	1.0695	-0.1505	1.466	1.9329	0.3511	1.5301	1.8611	1.7276	-0.9083
Dihydrodeoxy-8-epiaustdiol	-1.4392	-1.5025	-1.4484	-0.5049	-1.4558	-1.4258	-0.397	-0.8971	-0.3227	-0.5102	-0.6778	-0.2235	-1.5271	-1.3924	-1.4694	-0.0818	-1.489	-1.5811	-1.4827	-1.3921	-1.5003	-1.4698	-1.5184	-1.4573	0.4161	-0.3238	-0.9799	-0.9555	-1.4728	-1.4848	0.8387	1.1733	-0.0593	1.799	0.9223	1.4041	1.4628	0.4938	0.4089	1.8842	0.8616	0.9258	1.424	1.5777	0.7877	0.9726	2.0609	0.8948	-0.5728
Epoxyeremopetasinorol	-1.8806	-2.803	-1.2552	-0.9184	-1.0065	-1.1247	-2.7205	-0.4085	-1.509	-1.0363	-1.2471	-1.6458	-1.2994	-0.957	-1.5983	-0.7933	-1.6724	-1.5261	-1.1933	-0.3992	-1.9078	-0.8999	-1.1635	-1.346	-0.4111	1.2726	-0.113	1.1429	-0.6829	-0.5327	0.7088	0.8798	0.8314	1.0761	1.0357	0.9797	0.3647	0.4782	-0.2083	1.2977	1.3816	1.2644	1.1159	1.1257	1.273	0.7136	1.2529	0.4614	-0.102
(3R,3aR)-3-(3-furyl)-3a,7-dimethyl-3,4,5,6-tetrahydroisobenzofuran-1-one	-1.5978	-0.8481	-1.5898	-1.4826	-1.5321	-0.5473	-1.4773	0.6095	-0.0566	-0.3888	-1.3017	-1.7883	-1.8508	-1.7237	-1.702	-1.6225	-1.3546	-1.7673	-1.5204	-0.7523	-1.7593	-1.7125	-1.4078	-1.5884	-1.6322	0.3971	-0.2852	0.1483	-1.7203	-1.7676	0.7272	0.6962	0.1096	0.8916	-1.839	0.4096	1.2758	0.1217	-0.1821	1.8609	1.2452	1.0098	0.0084	0.8663	1.0072	1.2263	1.0565	0.8316	0.693
LysoPE(0:0/22:6(4Z,7Z,10Z,13Z,16Z,19Z))	-0.9432	-1.8096	-0.7631	-0.811	-0.6619	-1.9189	-0.556	0.7268	-0.1588	-1.8052	0.1475	0.4796	-2.0743	-1.0273	-1.7505	-1.8658	-1.7096	-1.9981	-2.0376	-1.3714	-1.7533	-1.948	-2.0967	-1.8347	-0.9946	0.201	-0.5859	-0.5365	-1.6962	-1.9983	-0.0565	-0.1602	0.1732	0.3972	-0.5492	-0.1069	1.1047	0.2052	-0.5597	0.831	1.1926	0.9415	0.2179	0.8671	0.323	0.4729	0.9447	0.618	-1.7212
Icariside B8	-0.8192	-1.2678	-0.5161	-0.6366	-0.5662	-0.6593	-1.9221	0.2626	-0.3902	-0.7762	-1.6511	-0.6786	-2.8219	-2.6855	-1.6547	-1.2423	-1.5992	-1.4096	-2.2327	-0.4659	-2.7238	-1.385	-1.9216	-0.8002	-0.604	0.412	0.0246	0.5541	-1.2204	-1.1704	0.0756	0.2311	0.3377	0.3575	-0.3445	-0.3028	1.1483	0.141	-2.0806	0.9624	1.597	0.7837	0.532	0.7313	0.7207	0.6116	1.3547	0.6397	0.3747
5a,6a-Epoxy-7E-megastigmene-3b,9e-diol 9-glucoside	-0.9101	-1.2582	-0.9946	-0.7482	-1.0931	-1.0172	-0.9673	-0.6263	-1.2239	-0.649	-1.707	-1.6169	-2.31	-1.8304	-1.6524	-1.0865	-1.8095	-1.5288	-1.5634	-0.2359	-1.8044	-1.8353	-2.0215	-1.2259	-0.9376	0.4066	-0.9377	0.0027	-1.489	-1.6508	-0.0663	0.0601	0.3306	0.7885	-0.2355	-0.1156	1.4903	0.0215	-1.0152	1.0662	0.8709	0.9961	0.927	1.1539	0.9236	0.4	1.0574	0.2798	0.3289
Streptobiosamine	-1.4662	-1.4935	-1.4616	-1.5332	-1.5143	-1.5136	-1.606	-1.409	-1.5271	-0.6989	-1.6179	-1.5751	-1.6108	-1.5382	-1.5258	-1.4803	-1.5231	-1.5631	-0.9272	-1.4873	-1.5585	-1.5318	-1.6248	-1.4609	-1.4859	0.5881	-0.4269	-0.4296	-0.5283	-1.5633	0.1162	0.2927	0.4517	0.0574	0.1854	0.3739	-0.2474	-1.5003	-1.5767	-0.4049	0.311	-0.8813	-0.1016	-0.565	0.1152	-0.4392	0.3283	0.0395	0.3683
Edulitine	-1.9598	-1.98	-1.9628	-1.9504	-1.9652	-1.9555	-0.1366	0.4658	-1.9662	-0.266	-0.0433	-1.9574	-1.9878	-1.9445	-1.9696	-0.0399	-1.9758	-2.0044	-1.9738	-1.9445	-1.9794	-1.9697	-0.3142	-1.9657	-0.1881	0.7843	0.8484	0.2531	0.3597	-0.0058	0.2205	0.7661	0.567	1.6598	-1.9391	-0.3441	0.8165	0.0454	0.3134	0.8527	0.7402	0.2113	0.6134	0.624	0.3744	0.0959	0.8741	0.512	0.053
3-[2-(hydroxymethyl)-5-methoxy-2-methyl-2H-chromen-6-yl]-1-(4-hydroxyphenyl)prop-2-en-1-one	-1.7173	-2.102	-1.6228	-1.1547	-2.0805	-1.1716	-1.1564	0.0431	-1.5231	-2.09	-0.9866	-0.5883	-2.1133	-2.0513	-1.501	-1.0645	-1.0743	-1.3897	-1.6021	-2.0512	-2.101	-1.3431	-2.1093	-2.0812	-0.8437	0.6844	-1.5342	-0.5143	-1.3625	0.4862	0.6197	0.5121	0.7195	0.851	0.486	0.2187	1.1358	0.1267	0.6954	0.875	1.0871	0.7801	0.5445	0.895	0.9365	0.231	0.99	-0.0885	-0.1413
Sinapyl alcohol	-1.6839	-1.9925	-1.1814	-1.8687	-1.5087	-1.1761	-0.3411	-0.5971	-0.6631	-0.7231	-0.78	-0.5459	-3.6104	-1.6816	-2.3122	-1.1192	-1.8986	-1.9143	-1.5467	-1.4864	-1.8847	-0.8747	-2.4677	-1.2564	-0.8119	0.1951	0.1694	0.2556	-0.7896	-0.9274	0.4473	0.408	0.2172	0.3844	0.1467	0.2838	1.007	0.5045	0.1481	1.316	1.2429	0.5433	0.8053	1.0345	0.9096	0.7309	1.5312	0.7458	-0.5118
3-(4-methoxyphenyl)acrylic acid	-1.6398	-1.9821	-1.2013	-1.8388	-1.5172	-1.1948	-0.3813	-0.616	-0.6945	-0.7659	-0.845	-0.5724	-3.5521	-1.6755	-2.2779	-1.1123	-1.8791	-1.8939	-1.5519	-1.4798	-1.8943	-0.8961	-2.4507	-1.2847	-0.8341	0.1765	0.1312	0.2668	-0.7831	-0.9597	0.4348	0.4122	0.2077	0.418	0.1606	0.2541	1.0202	0.4835	0.1007	1.3528	1.2523	0.5108	0.8164	1.0532	0.9044	0.7324	1.5485	0.7691	-0.4396
Ophthalmic acid	-1.9236	-1.6516	-1.2103	-1.6456	-1.0302	-1.9702	-0.9357	0.5032	-0.9655	-0.8024	-1.7804	-1.7041	-2.0661	-1.9945	-1.9823	-1.9375	-1.6064	-2.0191	-2.0435	-1.4072	-2.0146	-1.9882	-2.0799	-1.9183	-1.2856	-0.1937	-0.9142	-0.651	-0.951	-0.7524	0.2683	0.2977	0.5786	0.4877	0.3109	0.1506	0.8252	0.3694	0.2069	0.9207	0.8496	0.4836	0.5338	0.6143	0.7348	0.5439	1.1913	0.8066	0.3439
6-[({4,5-dihydroxy-6-methyl-3-[(3,4,5-trihydroxy-6-methyloxan-2-yl)oxy]oxan-2-yl}oxy)methyl]oxane-2,3,4,5-tetrol	-1.8045	-1.8267	-1.8077	-1.7943	-1.8103	-1.7998	-0.5539	-0.041	-0.3987	0.224	-1.8155	-1.8018	-1.8354	-1.788	-1.8151	-1.7881	-1.822	-1.8543	-1.8198	-1.7879	-1.826	-1.8153	-1.8323	-1.8109	-0.0497	-0.1183	-0.1504	0.1614	-1.8163	-1.8205	0.6438	0.6458	0.2739	0.6315	0.2925	0.5117	0.8042	0.5681	0.2132	1.0035	0.7509	0.6904	0.9178	0.6688	0.6506	0.8313	0.8245	0.7633	-0.5516
Monoisobutyl phthalic acid	-1.0824	-1.1422	-1.0911	-1.0551	-1.0981	-1.0698	-1.077	-0.1058	-1.101	-1.1175	-0.3917	-1.0753	-1.1654	-1.0382	-1.1109	-1.0385	-1.1295	-1.2164	-1.1235	-1.0379	-1.1401	-1.1113	-1.1572	-1.0995	-0.9578	-0.9294	-0.8627	-0.9825	-1.1141	-1.1254	1.0654	0.3152	-0.3789	-0.8449	-1.0227	0.2082	1.4311	1.0025	0.9798	1.0774	1.0424	0.6846	0.2842	-0.8316	1.1287	-0.5066	1.1779	1.4076	-0.4189
Xanthurenic acid	-1.0983	-1.4766	0.0551	0.0769	0.1196	-1.4038	-1.4111	0.3782	0.1274	-1.4518	-1.4461	-1.4094	-1.4999	-1.3721	-0.6928	-1.0855	-1.379	-1.266	-1.4578	-0.5574	-1.4745	-1.4456	-1.4917	-0.9306	-1.2913	-1.2628	-1.3741	-1.3161	-1.4484	-1.4598	0.1015	0.2898	0.2201	1.5463	0.1749	0.3202	1.1578	-0.214	-0.4123	0.7858	0.5449	0.2798	0.8392	1.0847	0.8629	-0.1184	1.0082	0.2868	-1.3409
Annuionone C	-1.3994	-1.4556	-1.4075	-1.3736	-1.4141	-1.3874	-1.3942	0.0137	-0.3168	0.3521	-0.9712	-0.3555	-1.4775	-1.3577	-1.4262	-1.358	-1.4437	-1.5256	-1.4381	-1.3574	-1.4537	-1.4266	-1.4698	-1.4154	-0.273	0.8809	-1.3596	-0.9188	-1.4292	-0.1089	0.3884	0.3401	1.1097	0.4482	1.0399	0.6865	1.1159	-0.3464	0.1083	0.8861	0.5364	0.8462	0.4487	1.2002	1.0505	-0.6053	1.4298	0.0908	-0.8924
Isopropyl beta-D-glucoside	-0.8073	-1.9891	-1.8209	-0.6783	-0.9071	-0.5264	-0.5428	0.6129	0.2286	0.183	-0.488	-0.5224	-1.0684	-0.3879	-1.5959	-0.5688	-2.7069	-2.1977	-0.7745	-0.2856	-1.7154	-0.9794	-2.3642	-1.63	-0.0588	0.9514	-0.7128	-0.5398	-2.0095	-0.9797	0.2627	0.6328	0.091	1.3105	-0.0909	0.0378	0.9139	0.0042	-1.8336	0.8703	0.4624	0.6892	0.4595	1.3039	0.6568	0.0527	1.8959	0.4321	-0.1047
3-Hydroxy-2-methylglutarate	-1.0779	-1.7013	-1.1406	-1.8509	-1.794	-1.4186	-0.3906	-0.6962	-1.9987	-0.4539	-1.3222	-1.2268	-2.1772	-1.902	-2.0617	-1.9056	-1.2261	-2.1124	-1.9733	-2.0094	-1.2161	-1.4632	-2.1962	-1.4735	1.5753	0.531	0.8968	0.5509	0.9394	0.6518	1.2243	1.1003	1.089	-0.0077	0.6315	-0.6092	0.7609	-0.1515	0.3238	0.195	0.021	-0.7803	-0.0516	0.3075	-0.1739	-0.1076	0.8362	0.2123	0.7787
B-D-Xylopyranosyl-(1->4)-a-L-rhamnopyranosyl-(1->2)-L-arabinose	-0.9762	-2.2841	-1.7977	-1.1246	-1.43	-0.8359	-0.869	0.4125	-1.1978	-0.8812	-1.0673	-1.017	-0.6166	-0.7553	-1.5409	-3.3384	-1.21	-2.4495	-1.9445	-0.6287	-1.3085	-1.1344	-2.3919	-1.5485	0.2454	0.6581	0.8157	0.6933	0.1357	0.4871	0.7854	1.0706	0.491	0.4579	-0.0996	0.3998	-0.2153	0.6313	1.3007	-0.11	0.7548	1.0797	-0.5784	0.1734	-0.2364	0.4464	0.0659	0.4726	-0.7775
3-Oxoadipic acid	-0.7002	-0.005	-0.9167	-2.6273	-1.8543	-0.4382	-0.2832	0.34	-1.346	-0.4583	-0.6834	-0.176	-2.0284	-1.2661	0.4436	-1.5431	-0.6995	-1.6218	-3.1399	-1.5037	-1.0576	-1.0808	-0.5211	-0.7516	0.4011	-0.5418	0.173	-0.052	-1.1551	0.1081	0.0214	-0.6783	-0.0219	0.4625	-0.5709	0.1135	-0.5619	-0.2464	-0.3792	0.4507	-0.9548	-0.3351	0.2082	-0.7205	0.087	-0.7464	0.4621	-0.0961	-1.7519
3,4,5-trihydroxy-6-{[2-(4-methoxy-1-benzofuran-5-yl)-2-oxoacetyl]oxy}oxane-2-carboxylic acid	0.4544	-1.4116	-0.3031	-1.3343	-1.3725	-1.3473	0.5649	-0.1427	-1.3751	-0.4382	-0.0639	-0.3317	-1.4322	-1.3192	-1.3839	-1.3196	-1.2696	-1.2583	-1.3951	-1.319	1.4032	-1.3842	-1.425	-1.3737	-1.1749	-0.8701	0.6775	0.6631	0.8068	-0.2568	0.3393	0.1479	0.777	-0.7786	1.1428	0.0797	0.0022	-1.3209	-1.3752	0.0326	0.3135	0.4364	-0.6083	-0.2872	0.0318	-0.4526	0.341	-0.2747	-0.4338
5,7-Megastigmadien-9-ol glucoside	-2.1488	-2.1501	-0.0009	-2.1482	-2.1492	-0.2253	-2.1487	0.5552	0.2826	0.5668	0.5689	0.5557	-2.1505	-2.1478	-2.1494	-2.1478	-2.1498	-2.1515	-0.1157	-0.225	-2.15	-2.1494	-2.1504	-2.1492	0.2251	0.6436	0.203	0.4206	0.3058	0.0827	-0.1124	0.0461	0.6879	0.6086	0.5484	0.3936	-2.1417	0.4806	0.8634	-2.1402	0.168	0.5341	0.12	0.6124	0.8758	0.5348	0.1554	0.453	0.8555
(2S,4S,6S)-2-[2-(4-Hydroxy-3-meyhoxyphenyl)ethyl]tetrahydro-6-(4,5-dihydroxy-3-methoxyphenyl)-2H-pyran-4-yl 4-acetate	-0.7405	-2.3347	-2.0835	-2.2837	-2.3089	-0.0886	-0.7737	0.4659	-0.8713	0.2196	-1.8713	-0.1893	-0.772	-2.2737	-0.1344	-2.274	-0.3847	-0.875	0.2491	-0.7783	-0.4153	-2.3166	-0.1686	-0.3997	-0.2039	0.5977	-0.6828	0.3118	-0.137	-2.3249	0.6012	0.2477	0.0465	0.1758	0.2986	0.8395	0.5451	0.8397	0.0165	-2.1146	0.0659	0.0785	0.3486	-0.1783	0.1476	-0.4253	-2.1299	0.5788	0.1202
3-{[3,4-dihydroxy-5-(hydroxymethyl)oxolan-2-yl]oxy}-5,7-dihydroxy-2-(4-hydroxy-3-methoxyphenyl)-3,4-dihydro-2H-1-benzopyran-4-one	-1.6766	-2.5233	-0.9046	-1.0632	-2.1432	-1.408	0.2754	-0.3373	-1.0809	-0.5333	-1.6757	-1.5022	-1.3138	-1.3881	-2.2304	-1.4416	-1.1015	-1.8826	-0.6742	-1.9427	-0.5949	-0.1644	-1.0929	-1.5399	0.276	0.1082	0.2427	-0.0761	-0.6863	0.4894	0.4012	0.0994	-0.5356	-0.2685	-0.4387	0.3469	0.2014	-0.1669	0.663	0.2572	0.7538	-0.0431	-0.152	0.3619	0.4251	-0.117	-0.989	-0.1298	-0.2109
Eriodictyol	-1.66	-1.7307	-0.2929	-1.4856	-0.9296	-1.0095	-1.6112	0.0171	0.4079	-1.3866	-1.2928	-1.6515	-1.7581	-1.6076	-1.6937	-1.4227	-1.407	-1.8185	-1.4312	-1.2634	-1.7283	-1.6942	-1.2344	-1.6801	-0.1215	-0.231	-0.6719	-1.1852	-1.6975	-1.4698	0.6331	0.0623	-0.0363	0.8695	-1.2248	0.6646	0.4863	0.0923	0.533	0.4415	1.39	0.5319	1.1811	1.1505	-0.2612	0.684	-0.4407	0.5027	-0.5882
2-(3,4-dihydroxyphenyl)-5,6,7-trihydroxy-3,4-dihydro-2H-1-benzopyran-4-one	-1.1409	-1.5827	-1.3715	-1.827	-1.9265	-1.8798	-0.9988	-0.1624	-0.525	-0.2973	-0.1959	-0.7848	-0.9506	-1.1286	-1.5299	-1.9702	-1.5681	-1.6851	-2.0975	-1.42	-2.219	-1.4701	-2.2218	-1.7869	-0.7081	0.0943	-0.7242	-0.3664	-0.8627	-1.2779	0.8514	0.6806	-0.2413	0.1153	-0.9517	0.9818	-0.2336	0.3692	0.8167	-0.4057	0.7166	0.9724	0.2179	0.3272	-0.0267	0.4807	-1.0412	0.1968	-1.356
3-methoxy-2-propan-2-ylfuro[3,2-g]chromen-7-one	-0.9727	-1.2276	-0.784	-0.7392	-1.6215	-1.233	-1.957	0.1136	-0.4278	-0.2774	-0.4651	-0.6663	-1.9818	-1.364	-1.379	-1.1204	-1.1003	-3.458	-1.4715	-0.7188	-1.7461	-1.971	-2.0166	-1.4637	-0.3724	-0.0832	-1.3323	-0.8119	-1.5787	-1.2708	0.4621	0.1933	-0.3229	0.1144	-0.3133	1.0824	-0.131	-0.284	0.181	-0.1976	0.3721	0.2315	0.1023	0.9554	-0.2775	0.4502	-0.4293	0.1972	-0.9893
3,4,5-trihydroxy-2-[hydroxy(3,4,5-trihydroxyoxan-2-yl)methyl]-6-[(2E)-3-(4-hydroxyphenyl)prop-2-enoyl]-4-[3,4,5-trihydroxy-6-(hydroxymethyl)oxan-2-yl]cyclohex-2-en-1-one	-1.4522	-1.3632	-1.2284	-2.686	-0.1569	-2.9627	-0.0648	-0.8205	-1.1183	-0.8624	-1.3366	-0.7108	-1.6881	-1.1571	-1.5784	-2.7403	-3.026	-0.6611	-0.5711	-1.2412	-1.4877	-1.0124	-1.1905	-1.1098	0.5576	0.1062	-0.1853	-0.2217	-0.823	-0.4238	0.8291	0.6667	0.8294	-0.2588	0.7887	0.9055	0.2251	0.1887	-0.0286	1.3921	1.1907	0.4083	1.0544	1.2915	0.9769	1.4434	-0.5277	0.2522	0.2574
(4E,6E,d14:2) sphingosine	-1.5699	-1.6133	-1.5627	-0.2757	-1.6462	-1.6451	-0.0019	-0.8415	-0.0151	-1.7961	-1.8107	-1.7428	-1.7995	-1.6842	-1.6645	-1.5924	-1.6603	-1.7238	-1.7631	-1.6034	-1.7165	-1.6741	-1.8218	-1.5615	0.5608	1.2818	0.466	0.7239	-0.0596	-1.7241	0.066	0.2978	0.8068	0.9248	0.6921	0.7184	1.2512	-0.0871	-1.3982	1.0268	0.8334	0.2833	0.7682	0.7064	0.917	-0.011	0.7683	0.0683	0.2143
3-(L-Menthoxy)-2-methylpropane-1,2-diol	-1.3217	-1.862	-1.8099	-0.8602	-1.8959	-1.2443	0.7918	-0.5303	-0.1184	-0.6189	-2.0651	-1.2106	-2.0536	-1.9349	-0.9481	-1.8404	-1.9103	-1.9756	-2.0161	-1.8518	-1.9682	-1.9245	-2.0765	-1.8086	0.955	0.8463	0.6628	0.7659	0.7278	-1.1675	0.176	0.3558	0.6107	0.5255	0.3639	0.6496	0.971	0.0494	-0.2349	0.8789	0.7982	0.6053	0.635	0.6759	0.8111	-0.2845	-0.1096	0.4057	-0.0914
2-Hydroxymyristic acid	-1.6701	-1.5948	-1.4079	-0.3675	-1.57	-1.0661	0.2473	-0.2937	0.0288	-0.6646	-1.4466	-1.2314	-2.2119	-1.9986	-2.7664	-1.5954	-2.5137	-2.4596	-2.381	-2.3501	-2.3588	-2.1834	-0.5579	-2.2383	0.7997	1.0246	0.5795	0.73	0.5408	-0.9798	0.2677	0.3577	0.5879	0.6019	0.5877	0.6832	0.9598	-0.038	-0.2651	0.7521	0.5951	0.0841	0.9874	0.7136	0.7952	-0.115	0.5682	0.1156	0.3077
(1S,Z)-3-((2R)-5-hydroxy-2-methylhexylidene)octahydro-2H-quinolizin-1-ol	-1.6563	-1.6971	-1.5832	0.3456	-1.4989	-1.727	-0.023	-0.6846	-0.6182	-1.8692	-1.8829	-1.3659	-1.8724	-1.7638	-1.7453	-1.6774	-1.7413	-1.8011	-1.8381	-1.62	-1.7942	-1.7543	-1.8933	-1.6483	0.6613	0.026	-0.3151	-0.5188	-0.0528	-1.8013	0.6779	0.6579	1.0222	0.0961	0.7916	0.6047	0.7802	0.5379	1.0695	0.849	0.4519	0.2604	0.2634	0.7443	0.3735	-0.1982	-0.0017	0.3612	-0.1073
Halaminol A	-2.4016	-1.2074	-1.408	-0.8085	-1.4058	-1.3281	1.0455	-0.1096	0.5978	-0.6143	-1.2198	-0.8943	-2.1267	-1.8567	-1.7883	-1.6236	-3.8233	-1.4977	-2.1627	-2.0588	-1.8325	-2.5579	-0.7929	-1.6785	1.5435	1.2191	1.0659	0.7146	0.8753	-0.8055	0.6661	0.635	0.7111	-0.2459	0.3104	0.6451	0.7154	0.5157	0.5161	-0.3437	0.5921	-0.1299	-0.1025	0.309	0.3368	-0.3405	-0.3887	0.6175	0.2365
(8S,Z)-8-methyl-6-((R)-2-methylhexylidene)octahydroindolizin-8-ol	-1.5983	-1.64	-1.5913	-1.0155	-1.6718	-1.6707	0.8789	-1.1276	0.8651	-1.8161	-1.8302	-1.7648	-1.8194	-1.7083	-1.6894	-1.6199	-1.6853	-1.7464	-1.7843	-1.6305	-1.7394	-1.6986	-0.8823	-1.5901	0.8821	0.6928	0.4798	-0.1218	-0.0285	-1.7467	1.1017	0.7172	0.7643	0.3143	0.9507	1.1274	0.6964	0.5804	0.9763	-0.6528	0.2338	0.5099	0.9342	0.5226	0.6151	0.1641	-0.9134	0.8542	0.0083
(4E,d14:1) sphingosine	-2.8962	-1.0688	-2.0944	-0.6039	-1.1495	-1.3129	0.8631	-0.5434	0.5032	-1.2569	-1.1739	-0.6067	-2.0421	-1.9638	-1.2956	-1.9283	-3.1876	-1.5162	-1.7803	-1.1862	-1.4996	-3.2026	-0.7489	-1.6229	0.5924	0.6422	0.629	0.2266	0.5442	-0.4642	0.6508	0.7527	0.8999	0.1774	0.523	0.7	0.9562	0.8483	0.7444	-0.1677	0.6603	0.6807	-0.2612	0.302	0.749	0.3208	-0.3166	0.8588	0.0935
(5-butyl-6-methyloctahydroindolizin-8-yl)methanol	-1.4969	-1.5397	-1.4898	-1.5078	-1.5583	-1.5711	0.6549	-1.4074	0.4819	-1.7201	-1.7345	-1.6675	-1.7235	-1.6097	-1.5903	-1.519	-1.5861	-1.6487	-1.6875	-1.53	-1.6416	-1.5997	-1.7454	-1.4886	0.4308	0.2846	0.4587	0.0339	0.4315	-0.7495	0.8489	0.879	0.9483	0.2228	0.443	0.8258	1.0709	0.7644	0.8416	-0.7281	0.7957	0.774	-0.3878	0.5228	0.6599	0.4199	-0.5269	1.013	-0.2072
Hesperetin 7-neohesperidoside	-0.8265	-0.7905	-1.2581	-0.6064	-1.6005	-0.5271	-1.0272	-0.7332	-2.1445	-1.7798	-0.84	-1.1075	-1.851	-0.9533	-1.4442	-0.8485	-0.8784	-0.2011	-0.5358	-0.334	-0.2073	-0.8415	-0.1654	-0.5754	-1.0752	-0.943	-0.7513	-0.5878	-0.0689	-0.6344	1.2927	1.4318	0.9004	1.1276	0.5841	0.0594	1.8345	0.8195	-2.3897	0.3572	0.7001	0.5946	0.4322	0.8387	0.7613	2.3921	0.3909	0.8586	0.3052
6,7-dihydroxy-5-methoxy-2-(4-methoxyphenyl)-4H-chromen-4-one	-0.7497	-0.7781	-0.4464	-0.8192	-0.7996	-0.7988	-0.8947	-0.6904	-0.8129	-0.8975	-0.907	-0.8627	-0.8997	-0.8244	-0.8115	-0.7644	-0.8088	-0.8502	-0.8759	-0.7716	-0.8455	-0.8178	-0.9142	-0.7442	1.3029	-0.7308	-0.714	-0.7115	-0.8224	-0.8504	1.7043	1.7071	-0.8067	0.8965	-0.8927	-0.8605	1.4947	-0.7851	-0.8643	-0.5888	-0.4139	1.6034	1.5636	1.7127	0.9353	0.7259	-0.3783	-0.6647	1.4008
3-Hydroxynevirapine	-0.9032	-1.188	-0.8146	-1.2222	-1.2059	-1.2053	-1.285	-1.0102	-1.217	-0.6569	-1.2952	-1.2584	-1.2892	-0.7382	-1.2158	-0.4094	-1.2135	-1.248	-1.1257	-0.6031	-1.2441	-0.8521	-1.3013	-1.0175	1.3168	-0.7533	-0.7017	-0.9437	-1.2249	-0.8657	1.6283	1.6161	-0.2149	1.014	-0.9407	-0.235	1.4647	-0.1906	-1.2597	0.3941	0.2993	1.525	1.5002	1.6043	0.9862	0.92	0.2881	0.0352	1.389
Cytisoside 3''-O-beta-D-rhamnopyranoside	-0.815	-0.5697	-0.7608	-0.8131	-1.5996	-1.416	-1.239	-0.7134	-1.6274	-1.7807	-1.7871	-1.7574	-0.854	-0.4995	-0.4738	-0.3669	-0.6573	-1.0367	-0.6133	-0.9516	-0.9283	-0.8256	-1.0865	-0.4581	1.2505	-1.5094	-1.0592	-1.6562	-1.1308	-1.7492	1.5032	1.4956	0.1906	0.9959	-0.0613	0.0129	1.3367	0.1161	-1.0762	0.3917	0.4527	1.4469	1.387	1.4639	0.9813	0.9331	0.2903	0.1552	1.2611
5,6-dihydroxy-7-methoxy-2-phenyl-8-[3,4,5-trihydroxy-6-(hydroxymethyl)oxan-2-yl]-4H-chromen-4-one	-0.8617	-0.5143	-0.9911	-1.2447	-1.2326	-1.0323	-1.2915	-0.8233	-1.2408	-1.2932	-1.2991	-1.2716	-1.2945	-1.2479	-0.7648	-1.2108	-1.2382	-1.2639	-1.2798	-1.2152	-1.261	-1.2438	-1.3036	-1.1983	1.2746	-1.19	-1.1796	-1.178	-1.2467	-1.264	1.5008	1.4963	0.2306	1.0367	-0.1172	0.0118	1.3655	0.1553	-0.5986	0.4421	0.5061	1.4385	1.3983	1.4798	1.0249	0.9584	0.3978	0.2263	1.3123
Quercetin 7-glucuronide 3-rhamnoside	-1.7446	-0.9707	-1.3586	-1.3345	0.1582	-1.5732	-1.3673	-0.205	-1.3538	-0.7981	-1.6815	-0.9186	-0.7414	-0.5084	-0.3207	-0.6108	-0.9147	-0.1395	-0.508	-0.8856	-0.5589	1.0001	-0.849	-0.0413	-0.6998	-0.0827	-1.4989	-1.5872	-1.5877	-1.804	-1.1401	-0.6784	0.2842	-1.3955	-0.3854	-0.2422	1.6122	0.7722	0.2683	1.1803	2.1244	0.4397	0.2104	0.4166	1.2273	-0.2916	1.1702	0.6331	-0.123
Diacetyl	-1.2043	-1.2622	-0.6316	-0.9801	-1.2195	-1.192	-1.199	-1.0975	-1.0547	-1.2383	-1.2328	-0.9938	-1.2848	-1.1613	-1.232	-1.1617	-1.2499	-1.3342	-1.2441	-1.1611	-1.2603	-1.2323	-1.2768	-1.2208	-0.9283	0.266	-1.0738	-1.0297	-1.235	-0.9824	0.7104	1.8309	-0.4435	1.0781	0.5824	0.4856	1.6575	0.4459	0.8563	1.249	0.1386	0.0226	1.1081	0.9405	0.7164	0.3328	1.7913	1.6805	-1.1312
Xi-2,3-Dihydro-3,5-dihydroxy-6-methyl-4H-pyran-4-one	-1.2395	-2.2632	-1.6134	-1.6571	-1.8749	-1.1228	-0.3371	-0.6698	-0.4238	0.3378	-0.3458	0.0999	-1.7099	-0.86	-1.5356	-0.5229	-1.532	-2.4032	-0.9327	-1.3821	-1.7423	0.4371	-1.275	-1.595	1.0726	-0.1095	-1.3113	-1.0677	-1.6563	-0.9576	0.6148	1.0269	1.3133	0.2554	1.5615	0.6042	0.2232	-0.5098	0.1558	1.3955	0.894	0.1208	0.9904	0.6832	0.4487	-0.4314	0.6334	0.6601	-0.0041
Alpha-Hydroxy-1-methyl-1H-indole-3-propanoic acid	-3.0269	-2.0002	-2.6255	-1.6842	-0.0302	-0.9687	-1.7982	-1.9655	-1.0402	-1.7595	-1.6032	-1.6216	-0.4726	-0.5195	-0.3685	-0.2889	-0.6064	-0.7261	-0.7563	-0.8022	-1.0124	-0.661	-1.1112	-0.653	-0.7377	-1.0245	-0.8945	-0.7805	-0.7302	-0.6553	0.4545	0.9553	0.9446	0.4944	1.4171	0.4419	0.3845	0.19	1.3688	0.1725	0.2277	1.3082	1.0848	0.0656	0.6417	0.3242	-0.2567	0.0281	-0.3116
Camellianin A	-1.9385	-1.9644	-1.5213	-0.767	-0.8562	-1.933	-0.3344	-0.7734	-0.4109	-0.774	-0.4045	-0.3958	-0.5971	-0.6163	-1.7207	-1.6117	-0.8896	-1.9966	-0.7701	-0.4828	-0.8261	-0.9709	-1.5225	-1.1375	1.0839	-1.872	-0.9452	-0.671	-0.8499	-0.5174	1.2916	1.2286	0.4116	0.8681	0.4233	0.2653	1.065	0.1004	1.7872	0.2137	0.4391	1.0845	1.6413	1.416	0.6285	0.9053	-1.8127	0.027	0.7727
Sarmentosin	-1.227	-1.2777	-1.8224	-1.5293	-1.3664	-1.9731	0.2898	-0.6597	0.1266	-0.6557	-0.3584	-0.0349	-1.1439	-1.1604	-1.03	-1.0425	-0.6896	-1.0211	-0.4723	-0.6784	-0.5048	-2.7259	-2.5649	0.0873	0.1413	-0.7623	-0.993	-0.7848	0.19	-2.0286	1.0474	1.2676	0.5517	1.7073	0.9661	1.4345	0.8072	1.5687	0.3897	0.9529	0.237	0.9091	1.8736	0.26	0.5827	0.1112	0.8722	0.0175	-0.8911
2-Aminomuconate 6-semialdehyde	-1.4332	-1.4679	-1.4274	-0.2167	-1.4943	-1.1848	0.0346	-1.3606	-1.2803	-0.8514	-0.203	-1.0452	-1.617	0.4301	0.1258	-0.0893	-1.5056	-1.1885	-0.7742	-1.46	-0.546	-1.0663	-0.3564	-0.6345	0.6225	-1.41	-1.3895	-1.3864	-1.3624	-1.5566	0.5014	0.7281	0.5876	1.2947	1.5133	0.8374	0.8342	0.8098	1.0916	1.1165	0.5962	0.8782	1.4085	0.4549	0.7739	0.7429	-0.0971	-0.0066	-0.604
L-Galacto-2-heptulose	-1.0328	-1.2696	-2.0681	-2.4	-1.871	-1.5825	-0.631	-0.5201	-1.1422	-1.4831	-1.0908	-1.1061	-1.6521	-0.8684	0.2392	0.058	-0.2573	-1.5701	-0.6919	-1.1157	-1.4601	-1.327	-1.9657	-0.069	-0.1576	-1.4984	-0.5835	-1.034	-0.6032	0.2273	0.649	0.7087	0.8319	0.1842	0.6699	0.5739	0.334	0.9212	0.1323	0.3522	0.338	0.5118	-0.0579	0.1107	0.3631	0.4322	-0.444	0.2229	-1.3219
3,4,5-trihydroxy-6-{[1-(4-methoxyphenyl)-4-methyl-3-oxopentyl]oxy}oxane-2-carboxylic acid	-0.679	-0.7543	-0.6899	-0.6446	-0.6987	-0.6608	1.3893	2.0579	-0.2916	0.7773	-0.7161	-0.0771	-0.7836	-0.5474	-0.7149	-0.6236	-0.6417	-0.3642	-0.7308	-0.6228	-0.7517	-0.7154	-0.6013	-0.7005	0.7387	-0.0991	-0.6257	-0.553	0.0106	0.6564	-0.6372	0.1731	-0.5802	-0.3796	-0.6036	-0.6001	2.9345	-0.6255	-0.3461	0.4576	-0.4002	-0.5203	-0.4217	-0.319	1.0988	-0.5896	2.9058	-0.0553	-0.584
Acetaminophen glucuronide	-0.7116	-0.7579	-0.7038	-0.8252	-0.793	-0.7919	-0.9486	1.2684	0.1868	1.8547	-0.9686	1.0741	-0.9567	-0.8336	-0.8126	-0.7355	-0.8081	-0.8758	-0.9178	-0.7473	-0.8681	-0.8228	-0.9804	-0.7026	2.6508	-0.6807	-0.6533	-0.4739	-0.8303	-0.8761	-0.9207	-0.8356	-0.8046	0.042	-0.9453	-0.8927	-0.5296	-0.7695	-0.8988	-0.2852	0.7345	0.6159	-0.7933	0.5393	0.965	0.1667	2.6426	0.0106	0.1702
Alpha-Carboxy-delta-decalactone	-0.8558	-0.9218	-0.8653	-0.8257	-0.8731	-0.1258	-0.8498	1.0612	-0.8763	-0.3659	-0.5715	-0.8479	-0.9474	-0.8069	-0.8873	-0.8073	-0.9077	-1.0037	-0.8276	-0.6337	-0.9195	-0.8877	-0.9384	-0.8746	-0.4086	1.4123	-0.8091	0.9844	0.1135	-0.9033	-0.2222	-0.2208	-0.6244	0.9971	-0.706	-0.7867	0.7221	-0.4308	-0.8765	0.6943	0.2218	-0.4013	1.0059	0.9182	0.7848	-0.4484	1.5101	-0.1984	0.3247
Oxytetracycline	-0.7081	-0.7735	-0.7176	-0.6782	-0.7253	-0.6942	-0.7021	-0.5876	-0.7284	0.5433	-0.7403	-0.7003	-0.7989	-0.6596	-0.7393	-0.66	-0.7596	-0.8548	-0.7531	-0.6594	-0.7713	-0.7397	-0.79	-0.7268	-0.5717	0.879	-0.4547	0.6815	-0.7428	-0.7552	-0.6718	-0.6087	-0.6223	0.8403	-0.6427	-0.6396	1.4465	-0.6617	-0.7286	1.9971	0.0965	0.6899	0.8724	0.8046	1.447	0.3824	1.5206	1.61	-0.6257
6-{[(16R)-5,11-dihydroxy-8,8,12,16-tetramethyl-3-[1-(2-methyl-1,3-thiazol-4-yl)prop-1-en-2-yl]-10-methylidene-9-oxo-17-oxa-4-azabicyclo[14.1.0]heptadec-4-en-7-yl]oxy}-3,4,5-trihydroxyoxane-2-carboxylic acid	-0.5991	-0.6432	-0.5917	-0.7074	-0.6768	-0.6756	-0.8251	-0.5067	-0.6976	-0.8294	-0.8443	-0.7751	-0.8328	-0.7154	-0.6954	-0.6219	-0.6911	-0.7557	-0.7957	-0.6332	-0.7483	-0.7051	-0.8555	-0.5905	-0.6309	0.8658	-0.5434	0.1718	-0.7123	-0.756	-0.7985	-0.7174	-0.6878	-0.5486	-0.822	-0.7718	1.0369	-0.6543	-0.7777	1.2105	0.5176	-0.0035	-0.498	1.7421	1.1959	0.1261	2.4056	1.7291	-0.4757
2-Phenylethanol glucuronide	-0.52	-0.5692	-0.5118	-0.6408	-0.6066	-0.6054	-0.772	-0.417	-0.6298	-0.7767	-0.7933	-0.7163	-0.7806	-0.3122	-0.6274	-0.5455	-0.6226	-0.6946	-0.7392	-0.558	-0.6864	-0.6382	-0.8059	-0.5104	-0.5555	0.9604	-0.458	-0.4536	-0.6463	-0.6949	-0.7424	-0.6519	-0.6189	-0.2149	-0.7685	-0.7126	1.2033	-0.5815	-0.7191	0.7736	-0.006	-0.3065	-0.6069	1.6322	0.6674	-0.5134	2.3963	0.7774	-0.3825
2-Ethylacrylic acid	-0.987	-1.3305	-1.4741	-2.1856	-1.3907	-1.4157	-0.5472	-0.3848	0.2306	-0.3801	-0.8534	-0.571	-0.8428	-1.091	-0.6474	-0.4908	-0.7265	-1.4748	-1.5165	-0.7295	-0.8544	-1.1556	-1.8954	-0.0822	-0.2462	2.6939	0.4656	1.0024	-0.183	0.3351	-0.5496	-0.5715	-0.784	0.4649	-1.269	-0.7864	1.6659	-0.4593	-0.5416	1.9286	0.828	-0.3165	-0.7637	0.4095	-0.0825	0.1827	1.9213	-0.1137	0.2456
6-({[3,4-dihydroxy-4-(hydroxymethyl)oxolan-2-yl]oxy}methyl)oxane-2,3,4,5-tetrol	-1.299	-1.3448	-1.001	-1.4968	-0.7385	-0.5015	0.2527	1.1305	0.0174	-0.5106	0.1006	0.1862	-0.9395	-0.2704	-0.732	-0.8656	-0.4936	-1.0683	-0.6639	0.5512	-1.1014	-0.7717	-2.1366	-0.6194	0.8814	1.7154	1.2696	1.6094	1.0503	0.1652	-0.8302	-0.7953	-0.4442	-0.3169	-1.6939	-1.5055	0.6985	-0.5406	-1.3602	0.7249	1.0765	-0.3314	-1.1539	0.1045	-0.6557	0.2169	0.882	-0.0018	0.2035
Flavonol 7-O-beta-D-glucoside	-0.649	-0.0743	-0.174	-0.1238	-0.3889	-0.6335	-0.2114	0.1394	-0.244	0.4326	-0.6487	-0.2138	-2.5392	-0.8938	-0.8886	-2.3818	-2.4335	-1.1568	-0.9044	0.1861	-0.8981	-2.4439	0.4691	-1.0574	0.2491	0.7031	0.5608	0.9238	0.0306	0.7121	-0.6976	-0.0181	0.052	0.4852	-0.9999	-0.3741	0.8772	-0.317	-0.5695	0.6587	0.7031	-0.0979	0.2097	0.4801	0.8058	0.164	1.2732	0.1484	0.7784
(4R,6S)-p-Menth-1-ene-4,6-diol 4-glucoside	-0.7321	-1.7609	-0.4268	-0.4232	-1.3554	-0.2378	-0.3035	0.2196	-0.0602	-0.81	-0.7928	-0.4731	-2.3238	-1.5403	-0.5957	-0.5246	-0.6957	-1.2228	-1.2757	-0.6061	-1.8387	-1.018	-1.7086	-1.1852	-0.0584	0.4187	0.3863	0.0679	-0.4394	-0.7366	-0.6003	-0.3995	-0.5787	0.5937	-1.0874	-0.8445	0.7673	0.0062	-0.5961	1.2473	0.5396	-0.3102	0.312	0.8358	0.1786	0.0961	1.2676	0.7244	1.179
KOPARIN 2'-METHYL ETHER	-0.5411	-0.8106	0.2435	-0.3971	-1.5314	-0.152	-0.2997	0.3442	-0.5769	-0.6333	-0.5015	-0.8923	-1.885	-1.7611	-1.74	-1.5941	-1.3388	-0.5185	-1.4604	0.3595	-1.7958	-1.634	-1.9089	-0.9017	0.5572	1.0064	1.1071	1.21	0.4081	-0.1626	-1.8488	-1.1915	-1.1145	-0.4924	-1.3733	-1.8206	0.3624	0.2288	-0.8066	0.8952	0.603	-0.6017	0.0732	0.5918	0.6509	0.1083	1.0044	0.0436	0.4571
4-Hydroxy-5-(3',4'-dihydroxyphenyl)-valeric acid-O-methyl-O-glucuronide	-0.6973	-0.7419	-0.6899	-0.8067	-0.7758	-0.7746	-0.8271	0.1865	-0.7968	-0.9299	-0.9449	-0.8751	-0.9334	-0.8148	-0.7946	-0.7204	-0.7902	-0.8555	-0.8959	-0.5007	-0.848	-0.8044	-0.9562	-0.6886	0.4032	1.4503	0.0653	1.495	-0.8117	-0.8558	-0.4078	-0.8168	-0.7869	0.0172	-0.9224	-0.8717	1.1652	-0.7531	-0.8777	1.0412	1.6894	-0.7179	-0.776	0.9273	1.2311	-0.6913	2.4799	1.0276	1.2756
5-Hydroxyindoleacetylglycine	-0.9358	-0.9985	-0.9449	-0.9072	-0.9523	-0.9226	-0.9301	0.7816	-0.9553	0.17	-0.9667	-0.9284	-1.0228	-0.8894	-0.9657	-0.8898	-0.9852	-1.0763	-0.9789	-0.8892	-0.9963	-0.9661	-1.0142	-0.9537	-0.8052	1.3968	0.0298	0.5993	-0.9691	-0.9809	-0.9011	-0.8407	-0.0165	0.1407	-0.8732	-0.8703	0.6275	-0.2613	-0.9555	0.8768	0.875	-0.8039	-0.7219	0.279	1.53	0.4321	0.9813	-0.4604	-0.3374
Didymin	-1.6311	-1.6544	-0.0043	0.2192	-1.6372	-0.0897	0.0748	1.1194	0.0876	0.4101	-0.5827	-0.5924	-0.9794	-1.6137	-1.6422	-0.8629	-1.6495	-1.2307	-0.8785	0.7613	-1.6536	-1.6424	-1.6603	-1.6378	0.7191	1.0817	1.0478	1.0048	0.6457	-0.1673	-1.6181	-0.9765	-0.8916	0.426	-1.6076	-1.6065	0.9635	-0.8861	-1.6384	0.6117	0.8443	-0.1422	-1.5505	0.8993	0.7858	-0.0901	1.2261	0.4635	0.6399
O-6-deoxy-a-L-galactopyranosyl-(1->2)-O-b-D-galactopyranosyl-(1->3)-2-(acetylamino)-2-deoxy-D-Galactose	-0.9168	-1.3079	0.2124	-0.2672	-0.0578	-0.4587	-0.4955	1.1457	0.1733	-0.2134	-0.0468	0.1627	-1.6671	-1.5623	-1.5445	-1.4789	-0.6323	-0.1573	-1.3775	0.2341	-0.7522	-0.6595	-0.8309	-1.4508	0.0454	0.905	0.2147	0.027	-0.7128	0.1423	-1.355	-0.9309	-1.2039	-0.0179	-1.6574	-1.6127	0.8269	0.4761	-1.3543	1.0787	1.0174	-0.2894	-0.9863	0.7584	1.1119	0.2471	1.0573	0.48	0.4634
Melledonal A	-0.9795	-0.4953	0.0885	-0.5107	-1.5828	-0.9729	-1.198	0.9531	0.2476	-1.3649	-0.5232	-0.1494	-1.7023	-1.6167	-1.1393	-0.1052	-0.7567	-1.1855	-1.4792	-0.4359	-2.1836	-0.467	-2.2576	-0.2664	0.3142	0.6682	0.7732	0.2173	-1.9215	-0.0294	-1.1805	-0.8003	-0.5347	-0.2442	-1.8787	-0.9723	0.9193	0.5239	-0.7975	1.2233	0.9088	-0.0431	-1.4021	1.1124	0.9854	0.8079	1.468	0.5117	0.4361
Dehydrovomifoliol	0.0077	-0.4679	-0.426	-0.9268	-1.0862	-0.6125	-0.9786	0.6467	0.8289	0.0071	0.0869	0.0837	-1.8401	-1.8278	0.3074	-0.718	-0.7729	-1.3695	-0.9534	0.4392	-1.8731	-0.9238	-2.546	-1.3568	0.1227	0.9518	0.7395	1.1356	-0.2329	-0.118	-1.4255	-0.65	-0.1552	0.2611	-0.4568	-2.4266	0.9292	-1.0241	-1.5902	1.0443	1.1688	-0.0298	1.1484	1.09	1.1168	0.2555	0.7452	0.1954	0.0669
1-O-alpha-D-Glucopyranosyl-D-mannitol	-1.5638	-2.4073	-1.2871	-1.7581	-1.1046	-1.3807	-0.247	0.8593	-0.0946	-0.2257	0.3108	0.3567	-1.5169	-1.1042	-0.9751	-0.63	-0.7437	-1.8619	-1.0325	-0.1876	-1.9623	-1.0594	-2.1695	-0.6293	-0.5791	0.7789	0.8339	1.0795	0.3397	0.1722	-0.4076	-0.9006	-0.6177	-0.3125	-1.1923	-1.0521	1.1583	-0.5186	-0.6648	0.9599	1.1178	-0.2342	-0.1233	0.175	-0.2592	-0.2954	1.6127	0.4351	-0.4935
Cofaryloside	-2.0596	-2.0889	-0.089	-0.4062	-2.0673	-2.0534	-2.0569	0.4847	0.3131	-0.0046	-0.0465	-0.0839	-2.1003	-2.0377	-0.2746	-0.3949	-0.2238	-0.2937	-2.0798	-0.2847	-0.287	-2.0738	-2.0963	-2.068	0.0501	0.7898	0.6206	0.8518	-0.1335	0.1455	-2.0433	-0.3161	0.484	0.8243	-0.2895	-0.3635	1.2371	-0.0769	0.2238	0.8335	1.5361	0.9783	1.0914	0.991	0.8528	0.4244	0.973	0.5936	-2.0224
10,12-Tetradecadiene-4,6-diynoic acid, (E,E)-	-0.3983	-0.9055	-0.5654	-2.0832	-1.4337	-0.8967	-0.3798	0.3879	0.2186	-0.6083	-0.2328	-0.3459	-1.7496	-1.7932	-2.0712	-1.9977	-0.9383	-2.1314	-1.7174	0.2102	-2.124	-0.8684	-2.2311	-1.7011	-0.3441	0.9169	0.0357	0.6538	-1.7322	-0.9565	-1.0301	0.0541	-0.3169	0.5059	-0.1949	-1.7359	0.9779	-0.8579	-0.127	1.2042	1.1974	0.6244	1.5305	1.2021	1.4959	0.2084	1.1687	0.3703	0.5885
Glandulone C	-0.7765	-1.1677	-1.5289	-1.2264	-1.5349	-1.3603	-1.517	0.0356	0.1366	-0.1788	-0.0356	-0.3584	-1.5917	-1.4843	-0.6958	-1.4846	-1.5613	-1.6347	-1.291	0.4421	-1.5704	-1.546	-1.5848	-1.536	-0.7222	0.8528	-0.0515	0.5059	-1.2434	-1.3233	-1.2006	0.3258	0.4544	0.7038	0.2869	-1.4688	1.1132	-0.489	0.2552	1.0942	1.2168	0.7481	1.8746	1.2498	1.6879	0.3632	0.6643	-0.0273	0.4384
Ethyl 7-epi-12-hydroxyjasmonate glucoside	-1.2492	-1.2999	-1.2565	-1.226	-1.0247	-0.9983	-0.9501	0.5219	-0.713	-0.1577	0.3644	0.5862	-1.3196	-1.2116	-1.2734	-1.2119	-0.7548	-1.3629	-1.2841	0.1587	-1.2982	-1.2737	-1.3127	-1.2637	-1.1007	1.2394	0.9206	1.4249	0.5275	0.6281	-1.221	-0.4038	-0.4474	0.9227	-1.1984	-1.1961	1.8118	-0.2343	-1.2651	1.0222	1.8666	0.7446	0.949	0.8453	1.0195	0.4274	1.908	1.2715	0.4214
Eremopetasidione	-1.216	-1.2644	-1.7968	-1.4766	-2.3084	-0.5265	-0.5733	0.8259	-0.2778	0.221	0.8544	0.5388	-1.797	-1.4281	-0.4966	-0.6193	-1.6617	-1.9587	-1.2488	-0.3603	-2.0658	-1.2933	-1.3062	-2.5169	-0.2996	0.7812	0.3816	0.9311	-0.2437	-0.0496	-0.606	0.0322	0.1228	0.5708	-0.4896	-2.2391	1.4687	-0.2865	-0.7551	0.4439	1.6283	0.6901	0.8139	0.6456	0.956	0.3272	1.2354	0.5679	-0.0306
3'-Deoxydryopteric acid	-0.8568	-0.8996	-0.8496	-0.9618	-0.9321	-0.931	-1.0758	-0.7673	-0.9523	-1.08	-1.0944	-1.0274	-1.0833	-0.9695	-0.9501	-0.8789	-0.946	-1.0086	-1.0474	-0.8898	-1.0014	-0.9596	-1.1053	-0.8485	-0.8877	-0.8282	-0.8029	-0.799	-0.9665	-1.0089	-1.0501	-0.1279	-0.3546	1.17	-0.1353	-1.0242	1.9324	-0.9103	-1.0299	1.8752	1.8145	1.3277	0.7607	1.2992	1.8704	0.1328	1.5651	-0.0978	-0.7373
18-Carboxy-dinor-LTE4	-0.9324	-2.1983	-0.7655	-0.2123	-0.1639	-2.5127	-0.0052	0.7812	0.8658	-1.3183	-0.0899	-0.2128	-0.2646	-0.3491	-0.8473	-0.9273	-1.1007	-1.3787	-0.7787	-0.2204	-0.9561	-0.635	-0.3333	-1.9576	-0.219	-1.3132	-1.1857	-0.5312	-1.8521	-0.9155	0.0181	0.0775	0.2815	0.3138	-0.3404	-1.0038	1.3917	0.3025	-0.9388	-0.0425	1.1255	-0.1388	1.152	1.0315	1.675	-0.7109	1.4473	0.7091	-0.0441
Cis-3-Hexenyl b-primeveroside	-1.5083	-0.4764	-1.8949	-0.7811	-1.0139	-1.4419	0.4694	-1.0181	-1.1803	1.1154	-0.4752	-0.6835	-0.7176	-0.8192	-0.6723	-0.9423	-1.2465	-0.504	-2.2799	-1.0089	-2.2941	-2.2695	-0.8075	-0.4535	1.5842	0.8672	-0.5699	0.4191	-1.0833	0.1342	-0.5111	-0.0178	-0.1974	0.0548	-0.3668	0.912	1.1096	0.4867	-2.2608	0.7843	1.0873	0.9448	0.4136	-0.1833	0.3048	0.3839	1.077	0.5855	-0.9265
(S)-Methylbutanethioic acid	-1.5042	-0.5898	-0.2867	-0.4097	-0.1038	-0.2331	-0.1491	0.2308	-1.5149	0.2748	-1.5212	-1.5001	-0.7419	-0.137	-1.5207	0.2729	-1.5313	-1.5814	-0.0237	0.3089	-1.5375	0.1135	-0.2617	-0.1663	0.0237	0.0222	0.1786	0.2221	-1.5225	-1.529	-1.4851	-1.4517	-1.4589	0.4057	-1.4697	-1.4681	0.8184	0.9304	-1.515	1.0421	0.98	1.2192	0.4517	0.5074	0.6573	0.8533	0.9159	1.0258	-1.4607
Kinetin-7-N-glucoside	-0.8564	-1.1913	0.3781	0.0498	-0.2019	-0.9167	-1.1982	1.4363	-0.0469	0.8168	-1.1559	-0.7377	-1.0418	-0.7788	-0.4074	-0.0599	-0.9422	-0.0161	0.3481	0.6123	-0.6381	-0.9028	-1.2488	-0.7921	-0.1425	1.4331	0.2754	1.034	0.6938	-0.4283	-1.6566	-1.5712	-0.7499	1.2178	-1.1232	-1.6285	1.1243	-0.7718	-1.6346	1.2759	1.0992	-0.8019	-0.0707	0.8913	0.5842	-0.3319	1.3347	0.3055	1.208
NICOTINYL	-0.6722	-1.6467	-0.428	-0.9683	-0.9824	-1.1432	-1.6156	1.3341	-0.9648	0.1233	-1.9585	-1.2111	-1.1377	-0.373	-0.8927	-0.334	-1.0116	-0.5987	-0.1352	-0.1305	-1.5149	-0.7626	-1.4805	-0.706	-0.5887	1.4052	-0.5483	0.5419	-0.1128	-1.0296	-0.7842	-1.4522	-0.7307	1.253	-0.8148	-0.6678	0.9758	-0.8185	-1.8724	1.4122	0.9542	-0.2279	0.1883	0.6013	-0.0751	-0.7114	1.3439	0.0824	1.0357
3,4,5-trihydroxy-6-{[1-(4-methoxyphenyl)-3-oxopentan-2-yl]oxy}oxane-2-carboxylic acid	0.026	-0.6041	-0.6232	-0.1283	-1.258	-2.1038	-0.572	-0.2714	-0.1634	-0.1543	-2.2059	-1.8857	-1.4807	-1.9416	0.1432	-0.362	-0.2939	-2.1524	-2.1766	-2.078	-0.9029	-0.4666	-2.2128	-0.4597	-0.0175	1.5897	1.6221	0.5536	0.874	-1.451	0.0661	0.2233	-2.1112	0.7836	-2.1925	-2.1621	1.1482	0.1295	0.2271	0.8858	0.7491	0.1474	0.279	0.551	0.1713	0.2755	1.496	0.6641	1.7998
Herbacetin	-0.5242	-0.8474	-1.0034	-1.452	-0.7834	-1.0374	-4.6474	0.0388	-1.138	-0.6405	-1.8862	-1.6494	-0.9121	-0.8854	-0.3583	-1.43	-0.601	-0.0447	-0.8672	-0.4028	-0.6584	-0.1096	-0.5863	-0.2669	-0.2701	0.3005	0.3203	0.8082	-0.4081	-0.5104	-0.7666	-0.9084	-0.2337	-0.0386	-1.6057	-1.604	1.0905	0.3186	-0.1995	0.9761	1.1742	-0.0657	-0.5231	1.0089	0.7688	0.7358	1.8891	1.4725	0.1574
1-Hexanol arabinosylglucoside	-1.5859	-1.7954	-0.0666	0.0854	-1.2157	0.2358	-0.7995	-1.4972	-1.526	0.5945	-1.6701	-1.5106	-1.4775	0.2493	-1.4444	-0.1243	-2.059	-1.8443	-1.5319	-2.051	-1.3329	-1.6907	-1.7865	-1.2897	0.8375	0.5152	0.1656	0.2369	0.0084	-1.515	0.4185	0.1805	-2.0478	1.0818	0.2845	0.562	0.8609	-0.4767	-0.1296	0.9928	0.3482	0.655	1.0999	0.8608	0.5719	0.2569	1.1976	1.0698	0.5951
3,4,5-trihydroxy-6-({17-methoxy-10-oxo-2-oxatricyclo[13.2.2.1,]icosa-1(17),3,5,7(20),15,18-hexaen-4-yl}oxy)oxane-2-carboxylic acid	-1.2249	-1.2808	-0.5454	-1.1994	-1.2396	-1.1221	0.2284	0.1373	-1.2423	1.2823	-1.2146	-1.2182	-1.3025	-1.1835	-1.2516	-1.1839	-0.1293	-1.3502	-1.2633	-0.0928	-1.2789	-1.0776	-1.2948	-0.595	0.8674	1.2748	1.2605	1.3561	0.7252	-1.2651	-0.4726	-1.1401	-0.7997	1.3145	-1.169	-1.1665	1.1171	-0.824	-1.2424	1.4135	0.707	-0.3743	1.074	1.7031	0.3175	0.5384	1.2643	0.5636	0.1713
D-1-Piperideine-2-carboxylic acid	-1.5993	-1.6038	-1.1288	-0.9656	-1.6144	-1.587	-1.4187	0.0416	0.2143	0.3606	-1.4845	-0.5131	-1.6796	-1.0548	-1.2032	-0.2987	-1.6448	-1.729	-0.5663	-0.8942	-1.6552	-1.4013	-1.6717	-1.6158	-0.2897	0.4573	0.3821	0.7558	0.6393	-1.5588	0.2507	1.0313	-0.7461	2.0694	-0.5993	0.355	1.5847	-0.4239	-1.6174	2.1175	0.8608	0.2686	0.8784	0.9768	0.5357	0.554	1.8232	0.9018	0.5891
2E,4E,8E,10E-Dodecatetraenedioic acid	-1.167	-3.0877	-0.7015	-1.6579	-2.0667	-0.6189	-0.9316	0.1117	0.4781	-0.485	-0.4441	-0.2309	-1.9133	-1.0469	-1.4243	-0.1761	-2.4802	-2.0857	-1.5791	-1.6332	-1.7838	-0.2262	-1.985	-0.2164	-0.4664	0.6815	0.9744	0.5549	0.2307	-0.0553	-0.0345	0.0424	-0.1836	1.7623	0.075	0.2205	0.8323	-0.2365	-0.3764	1.8405	0.3489	0.2022	0.2853	0.5663	-0.0697	0.0417	1.6138	0.4784	-0.1203
Basellasaponin B	-0.4397	-0.6863	-1.7956	-1.7704	-1.5927	-0.9692	-0.3776	-0.7418	-0.2578	0.6941	-0.4193	-1.1253	-1.8477	-1.2286	-0.8018	-0.1677	-1.1697	-1.8835	-1.8183	-0.7278	-1.6868	-1.8098	-1.842	-1.8015	0.3253	1.1605	-0.3595	0.8515	-0.5155	-1.8197	0.7471	0.8891	-0.4634	0.6759	0.638	0.712	0.8062	-0.0838	-0.3065	1.4104	-1.6345	0.3438	1.0348	0.5539	0.9784	0.4858	1.2166	0.4515	-0.4684
1-(4-hydroxy-3-methoxyphenyl)-7-(3-hydroxyphenyl)heptane-3,5-dione	-1.1357	-1.1749	-1.1291	-1.2318	-1.2046	-0.3928	0.222	0.729	-1.2231	0.4935	-0.0967	0.3252	-1.3431	-1.2389	-1.2212	-1.156	-1.2174	-1.2747	-1.3102	-1.04	-1.2681	-1.2298	-1.3633	-1.1281	1.2917	0.9498	1.4666	1.7819	0.0188	-1.2749	-0.2544	0.2089	-1.2144	0.7602	-1.3335	-1.289	1.1927	0.101	-1.2942	1.7736	0.9331	-0.7994	0.4978	0.8837	0.7768	0.3355	1.8224	1.2899	-0.2808
(R)-Pantothenic acid 4'-O-b-D-glucoside	-1.0032	-2.2222	-1.5346	-1.0375	-1.0673	-1.495	-0.1411	-0.0424	-0.5865	0.0348	-0.8057	-0.6367	-1.3174	-0.6518	-0.9179	-1.3744	-1.8013	-1.8636	-1.1024	-0.7013	-1.0446	-1.5179	-0.9546	-1.6657	0.5818	0.456	-0.6976	-0.1642	-1.3902	-1.4936	0.6901	0.5545	-0.3798	0.5597	-1.1192	-0.6404	1.6232	0.0439	-1.1653	1.4707	1.2349	-0.527	1.3343	1.183	1.8428	-0.3598	1.8713	1.1529	0.4104
Gingerglycolipid C	-1.1814	-1.2264	-0.9139	-1.2917	-1.2605	-1.2594	-1.4116	-1.0873	-1.2817	-1.4159	-1.4311	-1.3607	-1.4195	-1.2999	-1.2795	-1.2046	-1.1889	-1.3409	-0.7954	-1.2161	-1.3334	-1.2494	-1.3554	-1.1726	-0.7216	0.3292	-1.1247	-0.4855	-1.2967	-1.3412	-0.2039	0.4179	0.0775	0.5224	-1.4084	-1.1211	1.1987	-0.0971	-1.1217	1.3337	0.9938	0.5997	0.5865	1.2856	0.8226	0.7105	1.4092	0.652	0.6459
(3S,5R,6R,7E)-3,5,6-Trihydroxy-7-megastigmen-9-one	-1.1533	-1.2019	-1.1603	-1.1311	-1.1661	-1.143	-1.1489	-1.0637	-1.1684	-1.1819	-1.1773	-1.1475	-1.2208	-1.1173	-1.1765	-1.1176	-1.1916	-1.2624	-1.1867	-0.9432	-1.2003	-1.1768	-1.2142	-1.1672	-1.0519	0.5504	-1.1189	0.0575	-1.1791	-1.1883	-0.4397	0.123	0.4227	1.2385	0.0326	0.1116	1.0456	0.2709	-1.1686	1.0871	1.0896	1.518	1.2829	1.4248	0.991	0.2042	1.5056	0.9124	-0.0112
Cytidine	-1.1317	-1.1542	-1.1349	-1.1213	-1.1376	-1.1269	-1.1296	-1.0898	-1.1387	-1.1319	-1.0679	-1.129	-1.1629	0.1231	-1.1424	-1.115	-1.1494	-1.1819	-1.1471	-1.1148	-1.1534	-1.1426	-1.1598	-1.1381	-0.9901	0.8279	-0.1923	-0.5892	-1.1436	-1.1479	-1.1191	0.2589	-1.1019	0.6052	-1.109	-1.1079	1.1293	0.1901	-1.1387	1.0364	0.5038	0.6805	1.3496	1.2238	1.286	0.6477	1.3612	1.1284	0.1028
LysoPE(0:0/22:4(7Z,10Z,13Z,16Z))	-1.5948	-1.6079	-1.5926	-0.4814	-0.3191	-0.4508	-1.6606	0.5103	-1.6239	-0.2505	-1.6661	-1.6464	-1.6628	-0.6337	-0.7256	-0.2541	-1.622	-1.6408	-0.579	-0.3788	-1.6386	-1.2765	-1.6693	-0.5177	-0.5308	0.0889	-0.7042	-0.6661	-1.6282	-1.6408	-1.6531	0.2291	0.2293	0.6836	-1.1505	0.0234	0.889	0.3601	-1.6471	0.9062	0.6896	0.4304	0.582	0.9008	0.818	0.5294	1.1536	0.8337	0.8417
11(R)-HEDE	-0.8216	-1.0356	-1.86	-0.3889	-0.3962	-1.6381	-2.0628	0.5525	0.0431	-0.0696	-1.0227	-0.8664	-1.3234	-1.6343	-1.0321	-1.5754	-0.691	-0.8833	-0.5584	0.1159	-0.8761	-0.7251	-1.6135	-1.1513	-0.9711	0.5456	0.2142	0.6778	-0.6407	-1.5678	-0.7664	-0.2539	0.1172	0.5546	-1.0755	-0.6783	1.2197	0.0127	-2.0216	1.2173	1.1506	0.1735	0.7043	0.9906	1.001	0.611	1.5386	0.6986	0.452
MG(16:0/0:0/0:0)	-1.5019	-0.8157	0.4432	-1.4732	-0.2789	0.0805	-1.2414	-0.0332	-0.0227	-1.3137	-1.5328	-1.4944	-1.5891	-0.6826	-1.2688	-1.41	-0.9216	-1.6427	-1.5451	-1.4552	-1.5626	-1.5323	-1.5805	-0.7423	0.6134	-0.1838	-0.046	-0.3599	-0.0573	-0.7716	-1.1027	-0.1895	-0.7983	-0.6664	-0.5928	-0.7849	0.7581	0.1444	0.3927	0.7316	0.4645	0.5401	-0.2461	0.6962	-0.0721	0.0916	1.0232	0.0032	1.6757
(1S,2S,4R,8R)-p-Menthane-1,2,8,9-tetrol	-1.1479	-1.2059	-1.1563	-1.1214	-1.1631	-1.1356	-1.1426	0.2109	-1.1659	-0.5519	-1.1764	-1.1409	-1.2284	-1.1049	-1.1756	-1.1052	-1.1935	-1.2779	-1.1878	-1.1046	-1.2039	-1.1759	-1.2205	-1.1644	-1.0269	1.0584	-1.1068	0.1335	-0.793	-1.1896	-1.1157	0.0843	-0.0078	0.1846	-0.0872	-0.569	1.7212	-0.0977	-0.2657	1.0759	1.1712	-0.8902	-0.0115	1.0209	0.4547	-0.8792	2.8221	0.7367	0.9256
Hexyl glucoside	-1.1282	-1.1833	-1.1361	-1.103	-1.1426	-1.1165	-0.7784	0.4033	-1.1453	-0.9711	-1.1553	-0.7632	-1.2047	-1.0873	-1.1545	-1.0876	-1.1716	-1.2518	-1.1661	-1.0871	-1.1814	-1.1548	-1.1972	-1.1439	-1.0131	0.8899	-0.9001	0.1561	0.7623	-1.1679	-0.7842	0.0877	-1.0558	-0.0291	-0.7911	-1.0704	1.6328	-0.1414	-1.1455	1.1749	1.1112	-0.0503	-0.9022	1.0211	0.5361	-0.3144	2.714	0.5453	0.8894
6-Ketoprostaglandin E1	-1.2051	-0.5522	-0.9131	-1.3178	-0.8359	-1.2848	-1.3985	0.0568	0.388	-0.7205	-0.3454	0.0473	-1.4484	-1.3261	-1.3053	-1.2288	-1.3008	-1.3681	-1.4098	-1.2405	-1.3604	-1.3154	-1.472	-1.1961	-0.5793	1.7521	0.3129	1.1771	-0.1266	-1.0844	-1.4127	-0.8137	-1.2974	-0.2401	-0.9488	-0.2779	-0.3344	0.291	0.4924	0.22	0.4941	-1.2904	0.208	1.0044	1.473	-0.7787	0.0599	0.455	1.3478
(+/-)-3-Hydroxynonanoic acid	-1.5253	-0.6722	-0.5567	-1.4543	-1.3087	-0.6318	-0.6705	0.3502	-0.4084	-2.1759	-0.6092	-0.5517	-2.4982	-1.3134	-2.4302	-1.2598	-1.5537	-2.5521	-1.5889	-0.6727	-1.8885	-1.519	-1.7048	-1.5672	-0.0108	0.8689	0.0857	0.482	-0.4671	-1.4489	-0.2752	0.0793	-0.0166	0.4409	-0.0313	0.1809	0.4999	0.0804	0.4133	-0.033	0.5226	-0.3168	0.7326	1.0402	1.5492	0.229	0.0695	0.5398	0.7724
Pteroside A	-1.9257	-1.9472	-1.3106	-0.8909	-1.9314	-1.9211	-1.9237	0.0324	-0.2978	0.0416	0.0587	-0.2702	-0.4818	-0.4271	-1.936	-1.9097	-1.9427	-1.9735	-1.9405	0.2606	-1.9465	-0.4237	-1.9526	-1.9319	0.1822	0.9334	0.1624	0.786	-0.2995	-1.9412	0.0503	0.3051	0.4766	0.8029	0.3082	0.158	0.8745	0.3343	-1.9325	0.8944	0.7249	0.7024	0.8251	0.7789	0.8084	0.486	0.9971	0.8104	0.5451
Pisumionoside	-1.4971	-0.9885	-1.5048	-0.8318	-1.2294	-1.4714	0.2397	0.4439	-0.1212	0.4719	0.8582	0.6105	-1.3978	-1.4576	-1.5224	-1.2505	-1.0328	-1.6163	-1.098	-0.2218	-1.0747	-1.5228	-0.5173	-1.5122	-0.1158	0.7089	-0.0006	0.814	-0.0812	-1.5354	-0.7794	-0.2936	-0.3475	0.127	-0.2297	-1.4414	1.1626	0.0701	-1.5137	0.8573	1.639	-0.1719	0.3414	0.6641	0.8221	0.5229	1.367	-0.3395	0.3219
3-(4-hydroxy-3-methoxyphenyl)-N-(4-oxobutyl)prop-2-enimidic acid	-2.4502	-1.3484	-0.647	-0.0425	-0.666	-1.2123	-0.1095	0.1775	-0.125	0.0576	0.2043	0.3773	-2.5406	-1.491	-2.4813	-1.3941	-2.5015	-1.9237	-1.2305	-0.0108	-2.5131	-1.2184	-2.5317	-2.4688	0.0347	1.3416	0.7451	1.5368	1.289	-0.5515	-0.4008	-0.7575	0.0175	0.348	0.2432	-0.5905	0.8619	-0.8593	-1.3535	0.9593	0.6724	0.2494	0.182	0.627	0.5425	-0.1539	1.2823	0.2534	0.9091
3,4,5-trihydroxy-6-{[(2Z)-2-(phenylmethylidene)heptyl]oxy}oxane-2-carboxylic acid	-0.182	-1.4541	0.0247	-1.4789	-1.4671	-0.1697	0.4986	-1.4011	-0.223	0.1241	-1.5316	-1.505	-1.5272	-1.482	-1.4743	-1.4458	-1.4726	-1.4975	-1.5129	0.0679	-1.4947	-1.478	-1.5359	-1.4337	0.3807	0.2027	-1.4154	0.2045	-1.4808	0.6122	-0.1569	-1.4828	0.5178	0.8231	-0.065	0.0276	0.2073	0.0564	-1.506	0.1089	0.5668	1.046	0.8818	-1.3793	0.4429	-1.4347	0.4339	0.5326	0.7617
Hydroxyibuprofen	-0.9505	-1.0101	-0.3758	-0.4998	-1.1889	-0.6391	-1.8143	0.6526	0.0347	-1.0159	-0.9936	-0.6965	-1.8228	-1.6924	-1.6701	-1.0622	-1.6654	-1.7372	-1.2933	-0.3959	-1.7289	-0.552	-1.848	-0.7884	-1.5985	0.69	0.5593	0.9227	-0.5802	-1.1261	-0.8324	-0.6761	-0.6498	0.6551	-1.3265	0.6532	1.0764	0.137	-1.7615	1.5296	1.1537	0.1604	1.0119	0.7602	0.4633	-0.0481	1.5432	0.5936	-0.2187
DIHYDRO-beta-TUBAIC ACID	0.4546	-1.0135	0.4767	-1.0244	-1.0193	0.5089	-1.0431	0.7572	-1.0228	-1.0438	-1.046	-1.0354	-1.0443	-1.0257	-1.0224	-1.0098	-1.0217	-1.0323	-1.0386	-1.0118	-1.0311	-1.024	-1.0477	-1.0041	-1.0114	1.0775	1.2181	1.3344	-1.0252	0.5558	0.54	-1.0261	-1.0211	0.9352	-1.0426	-1.0349	0.8827	0.6014	-1.0358	1.0925	0.6229	-1.02	0.7891	0.9043	0.8699	-1.0046	1.2752	0.7105	-0.9826
Syringic Acid	-0.0976	-1.0026	-0.9703	-0.147	-1.0556	-1.0544	-1.2043	-0.3669	-1.0764	-1.2086	0.6168	0.7507	-1.2121	-0.5517	-1.0742	-1.0006	-1.0699	-1.1347	-0.6849	0.8369	-1.1273	-1.084	-1.2348	0.2287	-1.0096	0.8586	0.3639	0.4727	-1.0912	0.8476	-1.1776	-1.0963	-1.0666	-0.4572	-1.2012	-1.1509	1.0854	-1.033	-1.1567	1.5123	0.9007	-1.0598	0.1963	0.6676	1.0368	-0.6019	1.8225	0.3343	-0.5063
C9:2n-2,4	-0.4141	-0.4837	-0.1037	-0.5507	-1.0116	-0.5205	-0.8772	0.491	-1.3143	-1.5593	-1.9062	-1.841	-1.9701	-1.8426	-1.3659	0.0379	-0.5075	-0.9585	-1.3444	-0.6706	-0.5051	-1.6722	-1.9948	-1.2333	-0.6219	0.1176	-0.0997	-0.3054	-1.1039	-1.5874	0.261	0.5823	0.3551	0.0583	0.4482	-1.8831	0.9677	-1.7201	-0.7413	0.968	0.6481	0.5012	0.4949	0.3611	0.7518	0.0776	1.7213	0.3615	0.6144
HYMECROMONE METHYL ETHER	-0.255	-0.5891	-0.3553	-1.187	-1.1504	-0.0038	-0.6951	0.3204	-1.1753	-1.3328	-1.3506	-1.268	-1.3369	-1.1509	-0.9548	0.2301	-1.1676	-1.2448	-1.2926	-0.8	-1.2359	-1.0884	-1.364	-0.0416	-1.0956	-0.5056	0.0953	-0.808	-1.1929	-1.2451	-1.2959	-0.684	-1.1636	0.1461	-0.8932	-0.9374	1.353	-0.2922	-1.271	1.7839	0.9103	-0.229	0.6518	0.7098	0.1607	-1.0505	1.7249	0.5935	-0.4628
5,6,7-trihydroxy-3-(3-hydroxyphenyl)-3,4-dihydro-2H-1-benzopyran-4-one	-1.3928	-0.0843	-0.625	-1.0103	-0.9965	-0.7757	-0.4772	-0.0524	-0.311	-1.7607	-0.2905	-0.382	-2.6265	-1.6932	-0.2346	-1.4058	-1.4183	-0.6856	-0.1755	-1.1854	-0.4231	-0.8331	-2.6579	-0.3421	-0.0039	0.3703	0.9688	2.2454	2.2249	-0.6202	-0.684	0.0752	0.4125	-0.0439	-0.6728	-0.9326	0.4348	0.9058	0.3572	0.3419	0.4353	-0.3773	-0.0396	0.7443	0.5564	0.7383	0.001	0.3029	0.5228
6-[4-(4-carboxybutyl)-2-methoxyphenoxy]-3,4,5-trihydroxyoxane-2-carboxylic acid	-1.1838	0.5307	0.1211	0.0577	0.7514	0.2301	-0.1337	0.6735	-0.0068	0.1261	0.6242	0.0139	-1.2456	-1.1509	0.0071	-1.0769	-0.1835	-0.6703	0.7458	-1.067	0.4073	-1.2053	-1.0988	-0.7306	1.4067	1.4478	0.3656	2.1861	2.2834	-0.5487	-1.1592	0.3249	-0.5635	-1.0071	0.3013	0.3694	0.6658	-1.1523	-1.1978	-0.9335	0.5895	-0.466	0.1235	0.2676	0.3113	-1.131	1.9985	-1.0839	0.0162
CerP(d18:1/16:0)	-0.7381	-0.7882	-0.4341	-0.4113	-0.4756	-0.6392	-0.9944	0.796	-0.8498	0.2089	-1.0161	-0.9377	-0.4688	0.4448	-0.8473	-0.438	-0.8425	-0.2252	-0.5703	0.1727	-0.2505	-0.4494	-1.0288	-0.7284	-0.5901	-0.7047	-0.6751	-0.5851	-0.8665	-0.5327	-0.9642	-0.8723	-0.8387	-0.681	-0.9908	-0.9339	0.0441	-0.8007	0.1418	-0.454	-0.4606	-0.491	-0.3389	-0.4075	-0.6558	0.2485	-0.3359	-0.5879	-0.5983
PRONETALOL	-0.5981	-0.6438	-0.5905	-0.7103	-0.6786	-0.1364	-0.8322	1.6396	-0.7001	-0.8366	-0.852	-0.7805	-0.8402	-0.7186	0.4028	-0.6218	-0.6934	-0.7604	-0.8018	-0.6334	-0.7527	-0.708	-0.8637	-0.1032	-0.6311	-0.5676	-0.5405	-0.5364	1.6732	-0.7606	-0.8047	-0.7207	-0.69	-0.5459	-0.829	-0.777	-0.4183	-0.6553	-0.7831	-0.3384	-0.0333	-0.683	-0.6789	-0.4444	0.1048	-0.1414	-0.2304	0.0528	0.4866
Normeperidinic acid glucuronide	-0.6335	0.0125	-0.0591	-0.2816	0.2044	-0.2118	-0.1325	1.1288	0.3332	-0.1602	-1.3952	-0.5517	-0.817	-0.6101	-3.0261	-0.4086	-0.5033	-0.3348	0.6619	0.0133	0.0014	-1.8588	-0.2166	-0.5469	0.2534	0.8997	0.043	0.0207	0.2332	-3.0656	0.0519	0.5253	0.7594	0.7438	0.3997	-0.2889	0.649	0.3354	0.275	0.7158	0.4037	0.251	-0.0046	0.6232	1.1039	0.7549	0.934	0.362	0.8414
Glycylprolylhydroxyproline	0.0824	0.2782	-1.532	-1.0677	-1.5378	-0.7677	0.3901	0.5617	-1.0516	0.8117	-1.4986	-0.9837	-1.5936	-1.4881	-1.2143	-1.4884	-1.5638	-1.6359	-1.5588	0.4983	-0.7664	-1.5488	-1.0931	-1.5389	0.4231	0.9723	0.8451	1.4793	0.0041	0.4712	0.1752	0.1984	0.3606	-1.2642	-0.2868	0.0619	0.4058	0.7651	0.1839	-0.4448	0.9008	-0.1081	0.0782	0.4499	-0.2203	0.043	-0.0134	0.5589	2.0012
Laurenobiolide	-0.9816	-1.0257	-0.9742	-1.0898	-1.0592	-1.0581	-1.2075	-0.8189	-1.08	-1.2117	-1.2266	-1.1575	-1.2151	-1.0978	-1.0778	-1.0044	-1.0735	-1.1381	-1.1781	-1.0157	-1.1307	-1.0876	-1.2378	-0.973	-1.0134	-0.9521	-0.926	-0.922	-1.0947	1.3773	0.1768	0.2599	0.8803	-0.9312	0.2894	0.5375	0.861	0.9366	-1.16	0.7158	1.0203	0.5805	-0.6315	1.0354	1.8722	1.1083	1.473	0.3798	1.0442
Caproic acid	-1.6754	-1.0494	-0.1081	-0.2007	-1.6877	-0.8897	0.4984	0.8144	0.3967	-0.2981	0.2515	0.515	-1.7407	-0.4884	-1.6978	-1.6408	-1.7124	-1.7808	-0.4059	-1.6403	-0.0233	-1.2489	-0.1181	-1.2531	0.8852	-1.1439	0.8761	0.4258	0.9459	0.9401	1.2238	1.0844	1.0084	0.1886	0.5065	0.8916	0.809	1.743	0.201	-1.4274	0.7648	-0.6327	0.7932	0.4062	1.0504	1.283	-1.4479	1.3272	0.4594
Tricin 7-diglucuronoside	-0.9668	-1.214	-1.4533	-0.5107	0.0306	-0.783	-0.879	0.2525	1.5199	-0.5792	0.9216	0.9332	-1.6963	-1.5698	-1.3212	-1.5701	-1.6606	0.1389	-1.6547	-0.719	-1.6712	-1.0878	-0.3325	-1.4649	-0.5479	0.8301	0.7286	0.6787	1.1316	0.4125	-0.0294	0.1989	0.8874	0.4434	-0.5955	-1.5516	1.1521	1.2621	0.5643	-0.186	1.4858	0.2697	0.6588	1.0157	0.9934	0.522	0.195	1.3853	0.6495
Dihydromaleimide beta-D-glucoside	-1.2665	-0.4141	-0.742	-0.2272	-1.3037	-1.3031	-0.1445	0.159	0.0522	-0.5189	-1.3835	0.1571	-0.1594	0.0196	-1.3126	-1.2774	-0.197	-1.3414	-1.3604	0.3222	-1.3378	0.1558	-1.3889	-1.2624	1.6098	1.0487	1.113	1.2821	1.0603	0.4122	0.2172	0.3722	-1.3089	-1.2423	-1.373	-1.349	0.7135	-1.2929	-1.3518	-1.146	0.7842	0.1817	-1.3038	0.6428	0.5089	-0.143	0.6403	-1.2029	1.3604
2-(1-Aziridinyl)ethanol	-0.6664	-0.8078	-0.8353	-0.816	-0.8882	-0.8443	-0.7761	-0.8256	-0.7974	-0.6184	-0.8241	-0.8827	-0.8593	-0.8154	-0.8355	-0.7627	-0.8987	-0.8835	-0.8845	-0.8779	-0.8983	-0.878	-0.8403	-0.7417	2.115	0.2258	1.6755	1.1555	1.9499	1.2199	1.2462	1.279	0.9604	-0.9093	0.4277	-0.7042	0.4476	-0.7697	-0.0609	-0.3396	-0.8303	-0.7297	-0.7498	-0.8115	-0.8768	-0.7686	-0.8599	-0.8444	0.8687
Vitexin	-0.5546	-0.1685	-1.4617	-1.2108	-0.5423	-1.8268	1.2432	-0.9124	-0.5188	0.6502	1.0135	1.437	-1.205	-1.3361	-0.4707	-1.1129	-0.6329	-0.9656	-1.0209	-1.0998	-1.0558	-1.4146	1.3326	-0.7053	0.8693	-1.4798	0.1863	0.1724	-0.4746	-0.1446	-0.0037	-0.0397	-0.1304	-0.4619	-0.7834	-0.8177	0.8472	-1.0248	0.6994	-0.1012	1.0092	0.1822	0.1532	1.0854	-0.11	1.6784	-0.1145	-0.4779	-0.8871
Apigenin-7-O-Neohesperidoside	-1.3761	-0.8892	-1.6149	-1.3616	-1.3056	-0.8307	-1.1254	-0.3209	-1.2922	-0.7182	-0.6942	-0.489	-1.6039	-1.4487	-1.3396	-1.5255	-1.3974	-0.9352	-1.0143	-1.3727	-1.3596	-1.0567	-1.3761	-1.1173	0.3682	-1.1942	-0.8903	-1.1344	-1.0676	-0.6898	0.5447	0.6038	-0.2627	0.0265	-0.6699	-0.8163	0.9924	-0.5123	1.5191	-0.3933	0.1437	0.6649	1.0442	1.6308	-0.0527	1.0119	-0.452	-0.266	0.1518
5,6,7-trihydroxy-3-phenyl-3,4-dihydro-2H-1-benzopyran-4-one	-0.7152	-0.7783	-0.7243	-0.6863	-0.7317	-0.7018	-0.7094	-0.5989	-0.7348	-0.7522	-0.7462	-0.7076	-0.8028	-0.6684	-0.7453	-0.6688	-0.7648	-0.8567	-0.7586	-0.6681	-0.7761	-0.7457	-0.7942	-0.7332	0.2845	-0.5536	-0.6705	-0.6096	-0.7486	-0.7606	0.5808	0.5612	-0.6324	-0.4643	-0.652	-0.6491	0.7469	-0.6704	1.7622	-0.3824	-0.4816	0.9916	1.2325	1.9841	-0.4839	0.5435	-0.4098	-0.5733	0.1849
4-O-Demethyl-13-dihydroadriamycinone	-0.8249	-0.8652	-0.8181	-0.9238	-0.8959	-0.8948	0.858	0.2143	-0.9149	-1.0352	0.6009	1.315	-1.0384	-0.3325	-0.9129	0.8021	-0.9089	-0.968	-1.0045	-0.856	0.7032	0.4091	-1.0591	-0.817	1.2792	-0.7979	1.152	-0.7704	-0.9283	-0.9682	2.2176	-0.933	-0.1049	-0.7788	-1.0285	-0.9827	0.9739	1.1203	-0.988	1.5005	1.393	-0.8997	1.7001	1.3285	-0.7585	1.0424	2.5065	-0.7038	-0.7122
6''-O-Acetyldaidzin	-1.2925	-1.3027	-0.7917	-0.2703	-1.2952	-0.1019	0.7758	-1.2723	-1.2957	0.9248	0.8311	0.6856	0.5145	-0.3108	-1.2974	-1.2846	-0.2987	-1.3148	-1.2996	-1.2845	-1.3024	-1.2975	1.3278	-1.2954	0.9762	-1.2639	0.6947	0.6856	0.7017	1.1001	0.6314	0.7706	0.857	-1.2468	0.7314	0.4908	0.9414	0.399	0.7505	0.6507	0.8315	0.3308	0.5187	0.7474	0.6495	1.3783	0.497	0.3707	-1.2788
Pelargonic Acid	-1.3729	-1.1345	-0.0759	-0.9216	-1.6597	-0.436	0.4081	0.2357	-0.4975	-0.7823	-1.0502	-0.3074	-0.3209	-0.2619	-0.7479	-0.8233	-1.0299	-2.7395	-0.6037	-1.1591	-1.0992	-0.4274	-0.4963	-1.6682	0.6012	0.4515	0.7781	1.5553	0.7296	0.3415	-0.8792	-0.4771	0.3424	1.6063	0.8833	0.4027	1.051	-0.4684	1.3564	0.5488	1.5559	0.1157	1.1235	1.4567	-0.3897	0.2028	0.7273	-0.5588	-3.1414
B-D-Xylopyranosyl-(1->4)-a-L-rhamnopyranosyl-(1->2)-D-fucose	-0.3917	-0.4735	-0.0754	-0.2467	-0.212	-0.1906	0.3374	0.9649	0.2717	0.5856	0.5158	0.6539	-0.9307	-0.5353	-0.3616	-0.4707	-0.4351	-0.7452	-0.1297	-0.6592	-0.4561	-0.4457	-0.5622	-0.0486	0.899	0.5263	0.313	0.7258	-0.2092	-0.6217	-0.2624	0.053	0.0352	-0.0046	-0.0269	-0.314	0.8793	0.3562	-0.7295	1.0254	1.3256	0.1896	0.8446	0.2731	0.4525	0.4455	0.724	0.0403	0.3548
2-Phenylbutyric acid	-1.2649	-1.9638	-1.298	-0.9561	-1.5004	-1.0028	2.4387	-0.0173	1.1472	1.091	1.1702	1.1159	-2.2168	-0.3169	-1.6349	-0.3158	-0.9306	-1.3078	-0.2617	-0.3176	-0.4067	0.7007	-0.8262	-0.9053	0.566	0.7429	0.5598	0.8833	0.3743	0.0055	-0.1455	0.0549	-0.3447	0.538	0.3974	-0.6743	-0.8596	-0.0683	-0.2743	1.1031	0.3765	-0.3201	1.4475	0.9785	0.1515	0.5891	0.5803	0.6172	-0.1496
Histidinyl-Serine	-0.33	-2.1786	-1.637	-0.8639	-0.8117	-1.5375	1.6515	0.2763	1.0474	1.174	1.2231	1.1438	-2.208	-0.5894	-1.5356	0.1861	-0.4656	-0.8542	-0.2307	-0.1398	-1.2201	0.6067	-2.1976	-0.7512	0.6819	0.273	0.3736	0.3533	0.5374	0.421	0.7083	1.0063	-0.0541	0.5979	0.9629	-0.1184	-1.7594	0.4204	0.0128	0.6618	-1.1717	0.2181	1.5643	0.8439	0.3411	0.7828	-0.0246	0.9384	-1.6389
6-({5,14-dimethoxy-8,17-dioxatetracyclo[8.7.0.0,.0,]heptadeca-2(7),3,5,11(16),12,14-hexaen-6-yl}oxy)-3,4,5-trihydroxyoxane-2-carboxylic acid	-1.1708	-1.1407	-0.0115	-0.7587	-1.2363	-1.2353	-0.088	0.7213	2.6563	-0.7372	-0.9258	-1.3192	-0.4712	-1.2688	-1.252	-1.19	-1.2483	-1.3028	-1.3365	-1.1995	-0.6757	-1.2602	-1.3869	-1.1635	-1.1976	-0.4752	3.1061	2.8422	3.4863	0.3588	-0.627	-0.1308	-0.4044	0.6721	-0.5903	0.4102	-0.0499	-0.5273	-1.3213	0.7449	0.5782	0.5403	0.0834	1.3979	0.3316	-0.2537	0.5025	-0.8357	-0.0462
Tyrosyl-Aspartate	-0.8712	-1.1305	-0.3052	-0.4608	-0.7834	-3.2845	-0.4639	0.2767	0.8465	-0.184	0.3944	0.4036	-3.2855	-0.7742	-1.0765	-3.2842	-3.2851	-3.2859	-1.6629	-0.6249	-0.1898	-3.285	-3.2854	-1.0887	0.5083	0.1693	0.883	0.8086	1.0313	0.1823	0.4098	0.4375	0.4613	0.4304	0.4943	0.4176	0.7529	0.2647	0.4485	0.7177	0.6453	0.2656	0.4781	0.6438	0.8417	0.3723	0.8832	0.2606	0.1771
3,4,5-trihydroxy-6-{[3-(3,4,5-trihydroxyphenyl)propanoyl]oxy}oxane-2-carboxylic acid	-2.2851	-1.2469	-0.711	-1.1127	-0.8644	-2.2736	-0.5542	0.123	1.3072	-0.6578	0.5795	0.5476	-2.3603	-2.245	-1.4559	-1.8268	-2.3277	-2.4065	-1.7615	-2.2448	-0.4649	-1.2851	-2.3529	-2.3006	0.6736	-0.8764	1.362	1.2168	1.6565	0.1206	0.5603	0.4422	0.6363	0.6469	0.637	0.5323	1.1473	0.2059	0.5545	1.1431	1.0705	0.2166	0.6093	1.0005	1.4099	0.4889	1.41	0.2339	-0.8909
6-[5-(2-carboxy-2-oxoethyl)-2-hydroxyphenoxy]-3,4,5-trihydroxyoxane-2-carboxylic acid	-1.3049	-1.0896	-0.6422	-0.8054	-0.8255	-1.798	-0.5013	0.1476	1.2357	-0.3707	0.55	0.5349	-3.2076	-3.0964	-0.8804	-1.6477	-2.1854	-1.6681	-1.2174	-3.0962	-0.3101	-1.0553	-3.2004	-2.2159	0.6738	-1.4109	1.253	1.0988	1.5657	0.162	0.5527	0.5144	0.6458	0.5917	0.666	0.5944	1.0348	0.324	0.6245	1.0504	0.9391	0.2486	0.6352	0.9107	1.293	0.4942	1.2651	0.1918	-0.8317
Saxitoxin	-0.3123	-1.8851	-0.6362	-0.8575	-0.4589	-2.2077	0.9657	1.3877	1.0835	0.9355	1.3111	1.4437	-1.7712	-2.0114	-1.6782	-1.4685	-2.0359	-1.5549	-2.2292	-1.5265	-2.6666	-2.2469	-2.7625	-1.6881	1.8136	1.3153	1.2876	1.4068	1.2657	1.0469	-0.1487	-0.1912	-0.033	0.1527	0.0081	0.1803	0.0067	0.1612	-0.0559	0.7302	0.997	0.9139	0.3594	0.3809	0.8289	0.7945	0.5192	-0.0397	0.1007
Dihydrophaseic acid	-1.863	-0.9954	-1.8716	-0.7717	-1.7979	-1.345	0.1635	0.0886	0.3109	0.1087	-0.0522	0.5146	-1.945	-1.7886	-1.8912	-1.3298	-0.7348	-1.9954	-1.9036	-1.0804	-1.92	-0.674	-1.9369	-1.0323	-0.1523	0.634	0.5271	0.9195	0.3347	-0.2879	0.7494	0.0911	0.9411	0.8762	-0.2092	-0.4924	1.6889	0.5019	0.576	1.1326	1.7847	0.7274	0.4002	1.1569	1.2115	0.3757	1.6261	0.7756	-0.2832
1-(2,4-dihydroxy-5-methoxyphenyl)-7-(4-hydroxy-3-methoxyphenyl)heptane-3,5-dione	-0.7597	-0.9172	-2.0792	-1.5575	-2.2177	-1.3873	-0.0515	0.6751	0.3216	-0.8523	0.1218	0.5863	-3.4094	-1.9321	-2.0288	-1.1319	-0.847	-2.0065	-1.9826	-0.7495	-2.0846	-0.7595	-3.0407	-0.5927	-0.1721	0.8068	1.2163	0.8864	-0.0686	0.3551	0.0092	0.129	0.0191	0.464	-0.693	-0.2851	1.1133	0.3777	-0.0168	1.681	1.1329	0.2336	0.3279	0.9911	0.5307	0.7183	1.3375	0.5501	0.3427
7,8-Dihydrovomifoliol 9-[rhamnosyl-(1->6)-glucoside]	-2.3051	-1.7491	-2.3114	-2.1651	-2.3165	-2.1893	-0.5833	0.1268	0.213	0.3269	-0.1761	-0.2717	-2.3659	-2.2726	-2.326	-2.2729	-0.0741	-1.1511	-1.676	-0.5608	-1.9081	-2.3262	-2.3599	-1.7485	0.4139	0.9553	1.0255	1.2456	1.0779	0.3169	-0.1032	0.1203	-0.3136	0.097	-0.6509	0.2256	0.905	0.6874	-0.8545	0.6718	1.2153	0.5415	0.3339	0.576	0.8574	0.3095	0.8718	1.0141	0.4158
Eremopetasitenin C2	-0.9351	0.0929	-0.4005	0.0166	-1.3407	-1.6826	1.2826	0.8993	0.1386	1.7039	1.4438	1.3728	0.0464	0.3332	0.9184	0.6144	0.6929	-1.7235	-1.7439	0.0884	-1.7198	0.9446	0.1171	-1.639	1.6091	0.4508	1.1183	0.9	1.3144	1.6287	0.7384	0.6408	0.573	0.5287	0.5641	0.3851	0.8014	-1.6717	0.4913	0.197	-0.2306	-0.2132	1.0413	0.3983	0.392	0.3712	0.7621	-0.8002	0.8462
Diphenhydramine N-glucuronide	0.2763	-0.0763	-0.4172	-2.4654	-2.4837	-2.4717	0.7179	0.4571	-0.029	1.1878	1.0456	1.0042	-1.0105	-2.4581	0.1541	-0.9746	-0.0564	-2.2467	-1.7229	0.6378	-2.5014	0.1807	-1.4631	-1.8735	0.8103	1.3097	0.5296	1.0016	0.4394	0.44	0.1398	0.1141	0.5276	0.5328	0.7364	0.6948	0.1393	0.1153	0.5697	0.783	0.2985	0.1419	1.1533	0.8226	0.6719	0.4951	-2.3487	0.0889	0.1521
3,4,5-trihydroxy-6-(5-hydroxy-4-{2-hydroxy-3-[4-hydroxy-3-(3-methylbut-2-en-1-yl)phenyl]propanoyl}-2-(3-methylbut-2-en-1-yl)phenoxy)oxane-2-carboxylic acid	-2.0384	-0.8958	-0.9996	-2.0202	-1.3631	-0.6961	-0.9803	0.4176	0.3093	0.2463	0.8196	1.1349	-2.1203	-2.0048	-0.7684	-0.5432	-0.3457	-1.4714	-1.352	-0.5512	-0.452	-0.3134	-2.1129	-1.6181	2.0014	2.4061	1.5041	1.9436	1.126	0.9234	0.1031	-0.2753	0.1962	0.401	-0.5761	0.7055	0.5691	0.9367	-0.1614	0.51	-1.2682	0.1002	-1.8597	0.1452	0.3805	0.8988	1.3096	0.1706	-0.1105
(R)-1-O-[b-D-Glucopyranosyl-(1->6)-b-D-glucopyranoside]-1,3-octanediol	-1.3306	-1.3365	-1.3315	-1.3278	-1.3322	-1.3293	0.6833	0.7452	0.4631	-1.3341	0.6984	0.8167	-1.3386	-1.326	-1.3334	0.9242	0.3816	-1.3432	0.1496	0.386	-1.3363	-1.3335	-1.3379	-1.3323	0.7061	0.7656	0.5668	0.8048	-1.3338	0.1195	0.4074	0.6064	0.4142	-1.3032	-1.3243	-1.324	0.9057	0.913	0.4597	0.8596	0.568	0.4681	-1.3074	0.8477	0.9272	0.8894	0.748	0.5797	0.664
2-Methyl-1-hydroxypropyl-ThPP	-1.4286	-1.4708	-1.4215	-1.5322	-1.3121	-1.5018	0.1986	0.8237	0.9559	-0.449	0.2842	0.5163	-1.6522	-1.5398	-1.5207	0.4565	-1.5166	-1.5784	-1.1551	-0.3626	-1.5713	-0.9922	-1.6739	0.0533	0.8246	0.9989	1.4805	1.4059	-0.7818	-0.1587	-0.6885	-0.6414	-1.5134	-0.0547	-1.6418	-1.5938	1.189	0.2853	-0.9481	0.6819	1.2114	-0.3142	0.7486	-0.1162	-0.3341	0.3182	1.2088	0.4851	-1.3053
6-[4-(2-carboxyethyl)-3-hydroxyphenoxy]-3,4,5-trihydroxyoxane-2-carboxylic acid	-1.0129	-0.9303	-1.563	-2.8325	-1.3148	-1.2583	-0.0394	0.5709	0.6979	-0.0967	-0.0141	0.2235	-1.6774	-2.7172	-0.4504	-0.2439	-0.2833	-0.9919	-1.4764	-0.5839	-1.4549	-0.7556	-4.3961	0.0445	0.7341	0.0626	1.5208	0.827	0.5519	0.6133	0.3334	0.158	0.3873	0.151	-0.5835	-0.981	1.2119	0.1568	0.5655	-0.2448	1.2346	0.2749	0.4692	0.056	0.0112	0.693	0.3574	0.0809	-1.2744
DG(18:3(6Z,9Z,12Z)/18:3(9Z,12Z,15Z)/0:0)	-1.4404	-0.5249	-0.7487	-1.0092	-1.2461	-2.1761	0.2137	1.3245	1.0622	0.9293	0.4354	0.2116	-0.9261	-1.0386	-1.769	-1.73	0.053	-1.6892	-1.628	0.2174	-0.2388	-0.9623	-1.6079	-0.5438	-0.1996	0.4141	0.193	0.8481	0.6892	0.0411	-1.9627	-1.1031	0.0864	-2.3239	-1.6944	-1.2782	0.286	-1.069	-1.2795	-0.9756	-0.7436	-0.1385	-0.9751	-1.4095	0.6096	-1.02	-1.6404	-0.7433	0.4345
1-O-beta-D-Glucopyranosyl-2,3-di-O-palmitoylglycerol	-2.0808	-2.1318	-0.2947	-1.377	-0.9739	-0.9179	0.1129	1.2674	0.915	0.8546	0.8664	0.568	-1.7723	-1.7465	-2.192	-0.7985	0.3262	-2.2617	-1.1769	0.0923	-1.0081	-0.3211	-2.3769	-0.9307	-0.6618	0.9312	0.5764	0.4643	0.8585	-0.154	-2.3111	-1.1554	-0.0145	-2.0226	-0.3736	-0.298	0.0342	-0.2576	-2.287	-1.0782	-0.2373	-0.5394	-1.1159	-0.6056	0.4487	-0.7435	-1.6711	-0.5083	0.8947
Embelin	0.4597	-1.0066	-0.2971	-1.647	-0.5711	0.5416	0.531	1.0478	1.3884	0.8097	0.8133	0.7395	-1.6927	-1.6257	-1.7173	0.0254	-0.6357	-1.3629	-1.7331	-0.0285	-1.0686	-1.7177	-1.7755	-0.7271	0.9274	0.0525	0.0107	-0.2249	-0.0701	-0.8787	-0.1899	-0.061	-1.5828	-1.3826	-1.6062	0.2038	-0.7434	0.207	-0.0684	-0.1802	0.0422	0.4974	-1.4247	0.0789	-1.0565	0.6792	-1.3177	-0.4548	0.5791
Gibberellin A1 glucosyl ester	-1.312	-1.3521	-0.4392	-0.8105	-0.3587	0.2088	1.2158	0.9412	0.971	1.0624	0.4682	0.6089	-1.3677	-1.2822	-1.3311	0.4518	-1.3436	-0.9524	-0.0629	0.1406	-1.3508	-0.0926	-1.3622	-1.3234	0.9756	0.847	0.1719	0.4259	-0.3032	-0.4502	-1.2897	-1.2509	-1.2593	-1.1522	0.708	-0.6104	-0.5527	-1.2835	-1.3246	0.1412	-0.928	-0.0349	-1.1747	-0.8203	-1.1634	-1.0764	0.0323	1.0983	0.5553
Jasmonic acid	1.3211	1.7301	1.1956	1.522	1.7568	1.4402	1.3822	-0.0024	-0.904	0.3413	1.0289	0.8607	-1.4859	-1.3717	1.4619	1.7344	1.3061	1.7818	1.3661	1.3887	1.5872	-0.1121	1.3281	1.3841	0.9116	0.3421	-1.3735	-0.0925	-1.4399	0.7673	-0.2755	-0.3964	-1.3411	-1.1982	-0.4979	0.5279	-1.1684	0.49	-1.4283	-1.1285	0.2431	0.3437	-0.7261	0.6122	0.0288	-1.3478	-1.1519	-0.2135	1.4737
13E-Tetranor-16-carboxy-LTE4	0.7868	1.3555	1.0978	1.2227	1.3383	0.8239	0.8254	0.5832	0.8758	0.9992	1.0748	1.0794	-1.9336	-1.9283	1.0698	1.0921	0.8391	1.5182	1.1339	0.7174	0.9326	0.0469	1.0448	1.2104	1.0375	0.4283	0.7894	0.5263	1.0827	0.5192	0.385	0.4053	-1.9267	0.1929	-1.9276	0.5659	-0.8343	0.7517	-0.7343	-1.9135	-0.3701	0.6889	-1.5392	0.7859	1.0303	-0.7429	0.1617	0.1914	1.2062
3,4,5-trihydroxy-6-[5-hydroxy-2-methoxy-4-(3-oxobut-1-en-1-yl)phenoxy]oxane-2-carboxylic acid	1.2112	1.9228	1.8899	2.2244	1.7722	1.9221	2.1191	-0.635	2.6043	-0.7346	0.8688	1.1701	-0.7675	-0.6802	1.8336	1.6541	-0.7428	0.3329	1.2933	-0.68	1.3874	1.2166	0.5472	1.9742	-0.6251	-0.6056	1.5334	0.4611	1.2101	2.137	-0.6878	-0.6483	-0.6568	-0.5476	-0.6696	-0.6677	-0.5248	-0.6815	-0.7234	0.3639	-0.5588	-0.6242	-0.5705	-0.5384	-0.5603	-0.6619	-0.5122	-0.6184	-0.6589
[(3,4,5-trihydroxy-6-{1,2,6-trihydroxy-3-[hydroxy(3,4,5-trihydroxyoxan-2-yl)methyl]-5-[3-(4-hydroxyphenyl)propanoyl]-4-oxocyclohexa-2,5-dien-1-yl}oxan-2-yl)methoxy]sulfonic acid	1.8572	1.623	2.0647	1.4458	1.9833	0.8425	0.8017	1.9776	2.0755	0.2528	2.3686	2.2253	0.5679	0.3849	-0.7736	-0.7164	-0.7702	0.0948	1.2699	1.7054	1.6937	1.8844	0.4876	1.3157	0.481	1.2752	1.6615	1.4495	2.0964	2.0274	-0.8538	-0.7907	-0.7677	-0.6594	-0.872	-0.833	-0.5636	-0.7416	-0.8375	-0.5036	-0.5627	-0.7624	-0.7593	-0.5832	-0.6422	-0.694	-0.4226	-0.5956	1.458
6-(2-{2,6-dihydroxy-4-[6-hydroxy-7-(3-methylbut-2-en-1-yl)-1-benzofuran-2-yl]phenyl}-4-methyl-6-(2,4,5-trihydroxyphenyl)cyclohex-3-ene-1-carbonyloxy)-3,4,5-trihydroxyoxane-2-carboxylic acid	1.256	1.0996	1.3598	1.2713	1.4111	1.1366	1.0408	1.2016	1.1186	0.7528	1.2369	1.1921	1.1501	1.1065	-0.9875	-0.9695	-0.9921	0.3614	1.2731	1.2904	1.2074	1.2621	1.173	1.2419	0.9511	1.2682	1.125	1.1545	1.2264	1.3127	-0.9722	-0.9578	-0.9609	-0.7289	-0.9655	-0.9648	-0.9121	-0.9699	-0.9851	-0.9007	-0.9247	-0.9489	-0.9291	-0.9172	0.0202	-0.9627	-0.9074	-0.9468	1.1077
Phomopsin A	0.8386	1.2814	1.2846	1.4012	1.1338	1.0856	0.4503	1.2558	0.8385	0.8173	0.7646	0.8018	1.1407	1.0495	0.6636	0.6178	1.2009	1.74	1.326	1.3111	1.1353	0.6477	0.9154	1.4591	0.0996	0.3622	0.3281	0.112	0.2094	0.6561	-1.8921	-1.8519	-0.1194	-1.7493	-0.3154	-0.8426	-1.7261	0.6641	0.3685	-0.5475	-0.9736	0.649	-1.7727	0.6793	0.2083	0.4726	-0.8215	0.2205	0.562
DG(14:0/0:0/14:1n5)	1.5799	2.2248	1.0381	1.6971	1.5206	0.9123	0.4958	0.6468	0.161	0.1062	0.39	0.5566	1.8185	1.2789	2.1507	1.1993	1.8614	1.4536	0.8053	1.8394	0.4374	1.2743	0.77	1.4339	0.6212	0.5096	1.0674	1.0524	0.9744	1.3106	-1.7187	-1.9077	-0.1925	-0.9251	-0.6059	-1.6563	-0.3811	-0.2123	-0.1288	-1.2395	0.302	-1.2122	-1.6231	-0.5569	-1.0048	-0.8491	0.2141	0.0421	0.9248
6-[3-(carboxymethyl)phenoxy]-3,4,5-trihydroxyoxane-2-carboxylic acid	1.6096	1.8918	1.7341	1.1254	1.5117	1.7074	1.3441	1.0759	1.0756	1.3552	1.1095	0.9219	1.6448	1.5753	1.6795	1.6739	1.604	1.7734	1.4196	1.2728	1.4034	1.1816	1.773	1.8035	0.7666	1.1238	0.9523	-0.7621	-0.7707	1.1901	-0.7666	-0.7627	-0.7636	-0.7514	-0.7649	-0.7647	-0.7486	0.7538	-0.7699	-0.7446	-0.7528	-0.7602	-0.7542	-0.7503	-0.753	0.8884	-0.747	0.7735	1.2815
SAICAR	1.4517	1.3346	1.3235	1.5088	1.8099	1.8285	0.9185	1.1495	0.9914	1.2202	1.0239	1.1606	0.8875	1.1242	1.4856	1.5855	1.258	1.484	1.4241	0.7785	1.4324	1.5264	1.3481	1.5494	0.9021	1.1238	0.378	0.6931	-0.923	1.2085	-0.4925	-0.8848	-0.8887	-0.6094	-0.5966	0.3911	-0.827	-0.9	-0.9191	-0.5851	-0.8431	-0.5477	-0.8486	-0.8335	-0.8438	-0.8911	-0.821	-0.7388	1.181
Citrusin D	1.9591	1.9909	0.8302	1.5737	1.7672	1.2283	0.6103	-0.2376	-0.0789	0.3964	0.3851	0.3837	1.7264	1.6935	1.7309	1.3984	0.8718	1.9737	1.32	2.0128	0.9288	1.4809	1.2736	1.549	0.7018	-0.8467	-1.9202	-1.2319	-1.5009	-2.1355	0.9986	1.0533	0.0624	0.327	0.5118	-0.1845	-0.694	-0.2185	-2.2449	-0.3055	-0.9114	-1.1871	0.2849	-0.8018	-1.5866	-0.2274	-0.1049	-0.1415	1.3567
6-[2-(carboxymethyl)-3,5-dihydroxy-4-(3-methylbut-2-en-1-yl)phenoxy]-3,4,5-trihydroxyoxane-2-carboxylic acid	1.222	1.3336	1.1276	1.3301	1.2371	1.5003	1.072	0.4472	0.632	0.4959	0.7108	0.5177	1.0114	1.027	1.0149	1.1513	1.2087	1.2844	1.3514	1.3059	1.1339	1.1402	1.0936	1.4053	0.2994	0.1195	-1.3576	-1.3339	-1.3877	-1.3923	0.5056	0.9041	-1.3428	0.3782	-1.3504	-0.0164	-1.2631	-0.083	-1.3825	-1.2446	-1.2838	-1.3233	-1.2909	-1.2714	-1.2847	0.3556	-0.0418	-1.3198	0.6154
(2E)-N-(4-aminobutyl)-3-(4-hydroxy-3-methoxyphenyl)prop-2-enimidic acid	1.0656	1.8351	1.0109	2.3447	0.9107	1.5023	1.0763	0.4372	1.7269	1.1937	0.7093	0.544	1.2448	2.3936	1.5636	1.9442	1.4096	0.2653	0.9098	0.5378	1.0109	0.8048	0.9706	1.1615	0.8933	-1.0353	0.2267	-0.8251	0.6465	0.1503	-1.7459	-0.1187	-1.5217	0.2601	0.0968	-0.5814	-0.2105	-1.8963	1.0082	-0.7134	-0.9314	0.3546	0.4707	0.0157	0.218	-1.4536	-0.3188	-1.8633	-0.639
7,8-Dihydrovomifoliol 9-[apiosyl-(1->6)-glucoside]	1.5161	0.7292	1.5024	1.2995	1.9849	1.772	0.5383	0.3427	0.8554	0.4547	0.7924	1.2216	1.5464	1.8421	1.2277	1.5749	1.4891	1.0114	1.5095	1.1259	1.5044	1.8132	1.2187	1.1865	1.1875	-1.3925	0.539	-1.0685	-1.0838	0.1276	0.0673	-0.1956	-0.0889	-0.6165	-1.0892	-1.4662	0.1628	-0.213	0.5654	0.1466	-0.1742	-0.6362	0.1644	0.1315	-0.1406	0.1932	0.9059	-0.0608	0.2533
B-D-Glucuronopyranosyl-(1->3)-a-D-galacturonopyranosyl-(1->2)-L-rhamnose	0.8307	1.8188	0.8373	1.2337	1.3325	1.5304	-0.6215	0.7217	0.8988	-0.3368	-1.6041	-1.5506	0.7227	0.9242	1.0733	1.0167	1.4339	-0.5396	0.8179	1.3817	1.3978	1.1341	-1.6128	1.4762	-1.439	1.3547	0.1403	-0.398	0.2841	-1.0216	-0.5872	-1.5059	-1.0454	-0.3641	-1.355	-0.2065	-1.2801	-1.4571	0.2116	-1.0465	-0.5462	-0.63	-1.4747	-1.1253	0.4045	-1.4098	-0.2504	-1.3118	1.8101
Ferulic acid 4-sulfate	-0.5507	2.3515	1.5497	1.7515	3.5464	2.4097	-0.5426	-0.3876	-0.5782	-0.6027	-0.5943	-0.5401	-0.6736	1.5211	1.1522	-0.4856	-0.6204	-0.7492	-0.1926	2.8052	1.4266	2.0292	0.9462	2.7545	-0.3661	-0.324	-0.4881	-0.4026	-0.5977	-0.6144	-0.5016	-0.4162	-0.4346	-0.1988	-0.4621	-0.458	-0.1496	-0.4879	-0.5784	-0.0839	-0.223	-0.3642	0.16	-0.1791	-0.2263	-0.4456	-0.1224	-0.3518	2.127
Syringetin 3-glucoside	1.695	1.6455	1.5925	1.5584	1.6813	1.0896	0.3542	0.3966	-0.9226	-0.964	0.2249	0.2922	1.1859	1.0352	1.4812	1.2089	1.6624	1.4869	1.4669	1.8523	1.2588	1.4902	1.3048	1.5977	0.4193	-0.8821	0.5226	-0.8725	-0.9272	-0.941	0.2536	0.5425	-0.9195	0.8024	-0.9617	-0.9459	0.7467	-0.9089	-0.9478	0.8466	-0.8358	-0.9173	-0.9161	0.8516	-0.8684	-0.8895	0.8878	0.2056	1.89
3,5,7-trihydroxy-2-(1-hydroxy-3-methoxy-4-oxocyclohex-2-en-1-yl)-6-methoxy-4H-chromen-4-one	1.9288	2.3711	1.5768	2.3964	2.4156	1.6331	-0.3616	0.0053	0.5507	0.6101	0.0145	0.2591	-0.868	-0.7563	1.4849	1.3579	1.9538	1.2539	2.3395	2.2072	1.664	1.775	0.3952	1.7481	-0.676	0.8585	-0.5928	-0.589	-0.7534	-0.7949	-0.8353	-0.7582	-0.7301	-0.5977	-0.8577	-0.8099	-0.4807	-0.6982	-0.8155	-0.1035	-0.4794	-0.7236	-0.7198	-0.5046	-0.5766	-0.6401	-0.2263	-0.5197	2.4162
Quercetin 3-methyl ether	1.8119	1.3941	1.3089	1.9699	1.1892	1.2382	-0.7744	-0.4324	-0.6375	-0.779	-0.795	0.3905	-0.7827	-0.6566	0.076	1.2661	1.4655	2.32	2.0758	1.7511	-0.692	1.9788	0.3792	1.1943	0.0799	-0.5	1.5938	1.8127	-0.6533	-0.7002	-0.7459	-0.6587	-0.627	-0.4775	-0.7711	-0.7172	-0.3452	-0.5909	-0.7235	0.231	-0.3438	-0.6197	-0.6154	-0.3722	-0.4536	-0.5253	-0.1504	0.0067	2.582
6-{[3-(2,4-dihydroxy-5-methoxyphenyl)propanoyl]oxy}-3,4,5-trihydroxyoxane-2-carboxylic acid	2.334	1.3525	1.9935	3.0173	0.8243	1.1449	0.0955	-0.1185	1.3112	0.0703	-0.731	-0.2731	0.9685	0.9016	-0.6267	0.8113	0.3654	-1.1675	1.9126	1.9403	1.5885	0.3954	1.2423	1.9099	-0.531	0.6849	0.719	0.8645	0.7475	0.6903	-0.5275	-0.6714	-0.2858	-0.1372	-0.5422	-0.1766	-1.4014	-0.4121	-0.031	-0.5757	-0.8479	-0.0358	-0.6797	-0.9483	-0.8576	-0.374	-2.0957	-0.4208	1.2699
7-[(2S,3R,4S,5S,6R)-3,4,5-trihydroxy-6-(hydroxymethyl)oxan-2-yl]oxychromen-2-one	3.6286	2.5761	2.506	3.5315	0.7649	1.5516	-0.7837	-0.3977	-0.6291	-0.7888	-0.8069	-0.7231	1.2917	0.7729	-0.6264	0.6805	0.7921	-0.6996	2.2772	2.7958	2.3343	-0.3295	2.2067	2.4468	-0.5483	-0.474	0.1954	0.3767	0.2241	0.0026	-0.7514	-0.6531	-0.6172	-0.4486	-0.7799	-0.7191	-0.2993	-0.5766	-0.7262	-0.2058	-0.2978	-0.609	-0.6042	-0.3298	-0.4217	-0.5025	-0.0796	-0.3491	1.9603
Salicylic Acid	1.7686	1.0848	3.3472	1.3981	0.7411	0.5517	-0.6983	-0.1517	0.0106	-0.6826	-1.4364	-1.2271	0.5509	0.1898	0.0811	0.9977	0.4258	-0.5492	1.8723	0.8005	0.3931	0.6735	0.7034	1.6035	-0.1595	0.7367	0.8422	0.696	0.9417	-0.3385	-0.8767	-3.0709	-0.3899	-0.054	-1.0153	-0.536	-0.1352	-1.7106	-1.1592	0.0532	0.0622	-0.2046	-0.3089	0.1562	-0.4866	-1.4206	-1.0128	-0.7333	0.4022
6-{1-carboxy-2-oxo-2-[(3,4,5-trihydroxy-6-{[5-hydroxy-3-(4-methoxyphenyl)-4-oxo-4H-chromen-7-yl]oxy}oxan-2-yl)methoxy]ethyl}-3,4,5-trihydroxyoxane-2-carboxylic acid	1.34	1.8648	1.945	1.9519	0.7169	1.7741	1.2928	-0.6793	1.5768	-1.0247	-1.0407	-0.9667	1.3238	2.303	1.0496	2.0846	-0.4794	-0.9459	2.0991	1.359	0.664	0.9173	1.0844	1.7978	-0.8123	0.9923	0.083	-0.7144	-0.2913	1.4562	-0.9917	-0.9049	-0.8732	-0.7242	-1.0168	-0.9631	-0.5924	-0.8373	-0.9694	-0.5099	-0.5911	-0.8659	-0.8617	-0.6194	-0.7005	-0.7719	-0.3983	-0.6364	-0.6462
Thymine	2.5512	2.0628	1.5635	1.2098	1.1493	1.7813	-0.02	-0.1615	0.0583	-1.0235	-0.4449	0.1805	0.9067	1.8815	1.4769	2.4058	1.745	0.7054	1.9583	1.414	0.7726	1.7765	-0.3106	1.848	0.1585	-0.0674	0.9947	-0.6757	-0.9224	-0.2074	-0.9969	-0.5487	-0.9012	-0.5134	-0.4273	-0.9738	-0.6745	-0.8723	-0.9789	0.0481	-0.6003	-0.8954	-0.3954	-0.6962	0.4343	-0.8194	0.2744	-0.71	1.3311
N-Acetyl-b-glucosaminylamine	1.332	1.3648	1.3851	1.0471	1.1958	1.297	-1.2051	0.1278	-0.423	-0.1093	-0.1413	-0.0168	1.1364	1.0355	0.474	0.1466	1.2846	1.0252	0.874	0.5627	1.379	1.0838	0.0379	0.9163	-0.6878	-1.3275	0.009	-0.805	0.4441	0.5961	-1.2384	-0.2759	0.358	0.6191	0.7215	0.5248	-1.4423	-0.079	-0.7119	0.2757	-0.3662	-0.8521	-1.3699	0.5265	-0.8164	0.2945	0.5778	0.3899	0.8643
Chitobiose	1.1837	1.142	1.7437	1.3868	1.4162	1.0168	0.0329	0.8031	0.5633	0.5085	0.3886	0.4758	0.9721	0.8379	0.2369	0.1807	1.0139	1.0754	1.0936	0.749	1.4996	0.9778	0.51	0.8161	0.1672	-1.3961	0.5812	-0.0664	0.8672	0.6923	-1.4649	-0.5667	0.1856	0.1149	-0.2933	0.1586	-2.3617	0.5476	-0.5963	-1.0356	-0.9848	-1.3056	-2.6039	0.3547	0.0492	0.6264	0.3057	0.1101	1.1989
6-[4-(5,8-dihydroxy-4-oxo-3,4-dihydro-2H-1-benzopyran-2-yl)phenoxy]-3,4,5-trihydroxyoxane-2-carboxylic acid	1.9994	-0.1425	2.9474	2.0001	2.6411	2.2486	-0.7322	-0.6039	-0.7616	-0.7819	-0.7749	-0.7301	2.477	1.9259	1.7254	0.0567	2.4218	-0.0627	-0.089	1.7791	1.3977	1.5113	2.4645	1.1495	-0.5861	-0.5513	-0.687	-0.6163	-0.7777	-0.7916	-0.6982	0.9508	-0.6427	-0.4476	-0.6656	-0.4248	-0.4069	-0.6868	-0.7618	-0.2249	-0.4677	-0.5845	1.1767	-0.4313	-0.4704	-0.6519	-0.3844	-0.5742	2.2102
2-Hydroxy-4-oxo-5,12-heneicosadien-1-yl acetate	2.2972	1.9766	3.2431	1.8654	2.2751	1.6735	-0.8452	1.0933	1.1159	0.3421	0.2463	0.166	1.631	1.3868	1.3138	0.1691	1.9592	0.6747	1.289	1.6918	1.2434	0.5026	1.499	1.5171	-0.7256	-0.6971	-0.6966	-0.7504	-0.8825	-0.8938	-0.8174	-0.7596	0.7634	-0.6123	-0.7907	-0.7879	-0.579	1.1784	0.8749	-0.5345	-0.6287	-0.7244	-0.6459	-0.5989	-0.0662	-0.593	-0.5606	0.8651	0.4714
Oryzarol	2.8314	1.8442	2.9081	1.233	2.7934	1.0588	-0.8746	2.0264	1.3309	-0.919	0.1421	0.4618	1.7749	1.6764	1.2687	0.2951	2.3843	-1.0275	-0.6698	2.1934	0.7826	0.3429	0.0272	2.3736	-0.744	-0.7129	-0.8343	-0.7711	-0.9153	-0.9277	0.0918	-0.2105	0.5529	-0.6203	-0.8151	-0.8121	-0.5371	0.8677	0.3901	-0.5353	1.0132	-0.3778	1.4073	1.005	0.1787	0.5091	0.1522	0.4606	0.6725
3b-Hydroxy-6b-(3-chloro-2-hydroxy-2-methylbutanoyloxy)-7(11)-eremophilen-12,8b-olide	1.5742	1.4728	1.2755	0.9459	1.5925	1.4764	0.8147	0.9248	-1.0311	-0.6412	-0.88	-0.2067	1.4783	1.5404	1.37	1.0849	1.4659	1.7211	1.4655	1.5523	1.414	1.3763	1.6828	1.6921	0.6108	-2.835	-0.3326	-2.1167	-0.3386	0.7965	-0.0835	-0.1921	0.0894	-0.8301	-0.1773	-0.0398	-0.9751	-0.0449	0.214	-1.6978	-0.9755	-0.5009	-1.3038	-0.5125	-0.7919	-0.6804	-2.5219	0.1626	1.2351
(2E,4E,7R)-2,7-Dimethyl-2,4-octadiene-1,8-diol 8-O-b-D-glucopyranoside	1.5278	1.5571	1.4682	2.3481	1.3918	1.665	-0.6559	-0.0364	-0.9815	-0.2604	-1.1334	-0.8295	1.578	1.5745	1.0208	1.7066	1.6224	1.532	1.5147	1.9442	1.7642	1.216	1.4764	2.196	0.0146	-0.4202	-0.6312	-0.3703	-1.4864	-0.2104	-0.9459	-0.8176	-0.3586	-1.175	-0.596	-0.5694	-1.1409	-0.3904	-0.3819	-1.2709	-0.6483	-1.165	-1.7845	-0.6877	-1.2264	-0.1197	-1.0442	-0.4026	1.5678
6-(3-ethenylphenoxy)-3,4,5-trihydroxyoxane-2-carboxylic acid	1.2561	2.1736	1.646	1.4641	1.7105	1.4369	0.4577	0.425	-0.1224	0.745	-0.0627	-0.2112	2.2585	2.1329	0.8912	1.7416	0.8327	2.1756	1.854	1.5956	1.6742	1.8444	1.4301	1.8439	0.6943	0.2874	-0.1862	0.0191	0.0656	0.1082	-0.3244	-0.348	-0.2821	0.6505	-0.5815	-1.0508	-0.8737	-0.1038	0.2551	-1.0938	-0.8236	-0.0853	-1.1594	0.1992	0.1483	-0.5858	-1.751	-0.6855	0.4077
8-(1,2-dihydroxypropan-2-yl)-9-hydroxy-2H,8H,9H-furo[2,3-h]chromen-2-one	1.1695	1.9749	1.5176	1.3036	1.5354	1.439	0.5974	0.4272	-0.5296	0.8311	0.0942	-0.0139	2.1768	2.0948	0.796	1.6219	0.8403	1.8307	1.7188	1.4476	1.5524	1.7031	1.2541	1.6258	0.6025	0.3612	-0.8072	-0.2903	-0.356	-0.0263	0.0432	-0.204	-0.1169	0.8754	-0.1408	-0.4618	-0.5731	0.0229	0.3357	-1.2517	-0.9637	0.1455	-0.6142	0.2411	0.2647	-0.5071	-2.0206	-0.4069	0.1698
4-{hydroxy[(3,4,5,6-tetrahydroxyoxan-2-yl)methoxy]methylidene}cyclohexa-2,5-dien-1-one	1.4765	1.803	1.5826	0.7424	0.9323	0.4996	-0.3139	0.824	-0.7111	0.9609	-0.8827	-1.0497	2.2337	1.7129	0.766	1.3456	1.2977	1.4996	1.5041	1.2822	1.9808	1.7314	2.2435	1.4764	-0.085	-0.0644	0.161	0.147	0.4028	0.8659	-1.8114	-1.7067	-0.025	-0.0354	-0.2252	-1.0304	-1.5769	-0.1577	0.3468	-1.5483	-0.5158	-1.1491	-1.1063	0.0519	-0.8678	-0.6509	-0.8531	-0.2315	0.9149
(-)-trans-3,4-Dihydro-4,8-dihydroxy-3-methyl-1H-2-benzopyran-1-one	1.4948	1.913	1.6385	0.5712	0.8915	0.4217	-0.3851	0.8174	-1.4098	0.9595	-1.4214	-0.7561	2.385	1.8393	0.7538	1.3881	1.3654	1.5465	1.6171	1.3207	2.1055	1.7647	2.3555	1.5148	0.1596	-0.2031	-0.1132	-0.2458	-0.4332	0.8399	-1.3548	-0.6047	-0.4855	0.7429	-0.561	-0.6261	-0.9763	-0.1364	0.3809	-1.0547	-0.2361	-1.2561	-0.5184	0.1608	-1.157	-1.3146	-1.0824	0.1586	1.0083
6-[(2-{3-[(6-carboxy-3,4,5-trihydroxyoxan-2-yl)oxy]-4-(methoxymethyl)phenyl}-3,5-dihydroxy-3,4-dihydro-2H-1-benzopyran-7-yl)oxy]-3,4,5-trihydroxyoxane-2-carboxylic acid	1.4534	1.595	1.3888	1.4658	1.6371	1.4829	0.6392	0.903	-0.8985	-0.3786	0.705	-0.8985	1.4734	1.6269	1.5319	1.572	1.4739	1.4485	1.5223	1.3325	1.4784	1.6147	1.4345	1.5194	0.709	-0.8982	-0.8984	-0.8983	-0.8985	-0.8985	-0.8984	-0.8983	-0.8983	-0.898	-0.0591	-0.8983	-0.8979	-0.8984	-0.1226	0.9864	0.7113	0.6144	-0.898	0.7507	0.7165	-0.8983	-0.8978	0.7292	1.2911
5-(3-hydroxyphenyl)-4-(sulfooxy)pentanoic acid	1.7846	1.922	1.3498	0.3868	1.2597	1.6914	-0.5578	-0.4124	-0.5912	-0.6141	-0.6062	-0.5554	1.818	0.8037	2.1419	3.8832	2.1642	3.8085	2.5917	0.9164	-0.1825	3.6587	2.0702	2.4776	-0.3922	-0.3527	-0.5066	-0.4264	-0.6094	-0.6251	-0.5193	-0.4392	-0.4564	-0.2352	-0.4823	-0.4784	-0.1891	-0.5064	-0.5914	-0.1274	-0.258	-0.3904	-0.2817	-0.2167	-0.261	-0.4668	-0.1636	-0.3787	-0.4607
3,4,5-trihydroxy-6-{[3,5,7-trihydroxy-4-oxo-2-(3,4,5-trihydroxyphenyl)-4H-chromen-6-yl]oxy}oxane-2-carboxylic acid	2.3171	2.097	1.2665	1.1515	2.9899	2.9724	-0.7073	-0.3604	-0.7333	-0.7512	-0.22	-0.7055	1.5783	0.9876	2.1051	2.2225	1.8439	2.0997	2.1644	-0.2232	2.3515	2.242	1.6685	1.3808	-0.5782	-0.5474	-0.6674	-0.6049	-0.7476	1.1261	-0.6773	-0.6148	-0.3699	-0.4558	-0.6484	-0.6454	-0.4199	-0.6672	0.6196	-0.3718	0.7633	-0.5768	-0.4921	-0.4414	-0.4759	-0.6363	-0.3999	0.097	-0.6316
3,4,5-trihydroxy-6-{[5,6,7-trihydroxy-4-oxo-2-(3,4,5-trihydroxyphenyl)-4H-chromen-3-yl]oxy}oxane-2-carboxylic acid	2.4498	2.1506	1.3317	1.6088	3.3626	3.0003	-0.4757	-0.5434	-0.6006	-0.1528	-0.3396	0.2464	1.5697	0.7248	2.5937	2.5402	2.1013	2.1773	2.1984	-0.6069	2.1484	2.3655	1.2871	1.6574	-0.5294	-0.5019	-0.6091	-0.5532	-0.6806	0.9082	0.7968	-0.0502	-0.5741	-0.4202	-0.5921	-0.1614	-0.3881	-0.6089	-0.6681	-0.3451	-0.436	-0.5282	0.3242	-0.4073	-0.4381	-0.5813	-0.3703	-0.52	-0.5771
Phenylalanyl-Tryptophan	-0.6364	2.5871	1.6286	1.5769	1.859	1.7794	-0.6304	-0.5151	-0.6569	-0.675	-0.6688	-0.6285	3.0669	3.1366	2.5822	1.1476	1.1884	2.5152	1.7965	1.6895	1.9242	2.0854	2.2101	1.2558	-0.4991	-0.4678	-0.5898	-0.5263	-0.6713	-0.6838	-0.5999	-0.5364	-0.55	-0.3747	-0.5705	-0.5675	-0.3381	-0.5897	-0.657	-0.2892	-0.3927	-0.4977	-0.4115	-0.36	-0.3951	-0.5582	-0.3179	-0.4884	1.0286
3,4,5-trihydroxy-6-{[1-(4-methoxyphenyl)-4-methylpent-1-en-3-yl]oxy}oxane-2-carboxylic acid	1.9695	2.081	2.0151	1.9599	1.7187	1.9441	-0.7484	-0.4712	-0.6374	-0.7521	-0.765	-0.7049	2.1699	2.1445	1.8743	1.8344	2.053	2.073	1.9103	1.9332	2.213	1.8345	2.0164	1.8584	-0.5793	-0.526	-0.5032	-0.4997	-0.6502	-0.6882	-0.7252	-0.6546	-0.6289	-0.5077	-0.7457	-0.702	-0.4005	-0.5997	-0.7071	-0.3334	-0.3994	-0.623	-0.6195	-0.4224	-0.4884	-0.5465	1.2815	-0.4363	1.6156
3,4-Dimethylstyrene	1.8669	1.7792	1.5783	1.3621	1.7147	2.0133	-0.3027	-0.2139	-0.7913	-0.731	-1.2017	-0.9391	1.9374	1.587	1.7319	1.5726	1.7837	2.3375	1.8128	2.1153	1.6971	1.7715	1.5486	2.1243	-0.2023	-0.905	0.14	0.0057	0.1095	-0.5281	-0.4022	-0.4486	-0.7695	-0.5137	-1.1059	-0.8602	-0.4818	-0.3808	-0.8657	-0.6381	-0.2677	-0.7253	-1.0718	0.0512	-0.4597	-0.3491	-0.1634	-0.4167	1.9099
3,4,5-trihydroxy-6-({2-hydroxy-3-[4-hydroxy-3-(4-hydroxy-3-methylbut-2-en-1-yl)phenyl]propanoyl}oxy)oxane-2-carboxylic acid	1.6904	2.8005	2.992	2.5673	2.5934	1.193	-0.8278	-0.4822	1.653	-0.8324	1.2446	0.2674	1.9344	1.2933	1.3925	2.3638	1.8428	0.2461	2.597	2.2856	2.1429	0.7154	1.0325	2.4928	-0.617	-0.5505	-0.0381	-0.5178	-0.7054	-0.7528	-0.7989	-0.7109	0.1603	-0.5278	-0.8244	-0.7699	-0.3941	-0.6424	-0.1149	-0.3104	-0.3928	-0.6714	-0.6671	-0.4214	-0.1423	-0.5761	-0.1973	-0.4387	-0.0614
{3-hydroxy-5-oxo-2-[3-(sulfooxy)phenyl]-5H-chromen-7-yl}oxidanium	2.709	1.0188	2.4326	-0.5153	2.8969	1.467	-0.5454	-0.4013	-0.5784	-0.6012	-0.5934	-0.543	3.4203	2.1544	-0.0305	1.3434	2.9368	0.2403	2.1675	1.7111	3.2738	2.5727	3.3423	0.4642	-0.3813	-0.3422	-0.4947	-0.4152	-0.5965	-0.6121	-0.5072	-0.4279	-0.4449	-0.2259	-0.4706	-0.4668	-0.1802	-0.4945	-0.5787	-0.1191	-0.2484	-0.3796	-0.2719	-0.2075	-0.2514	-0.4552	-0.1549	-0.368	-0.4492
Sinapinic acid-O-sulphate	3.1809	2.8488	1.8637	2.5015	2.2489	2.5699	-0.5464	-0.4635	-0.5654	-0.5785	-0.574	-0.545	3.2159	2.388	1.7955	0.5764	1.5301	-0.0393	0.8659	1.1784	2.7086	1.5519	2.0075	2.2467	-0.452	-0.4295	-0.5172	-0.4715	-0.5758	-0.5847	-0.5244	-0.4788	-0.4886	-0.3625	-0.5033	-0.5011	-0.3362	-0.5171	-0.5655	-0.3011	-0.3755	-0.451	-0.389	-0.352	-0.3772	-0.4945	-0.3217	-0.4443	0.5043
Indolylacryloylglycine	1.7947	1.8611	1.8705	1.9216	2.0224	2.1235	-0.5656	-0.4615	-0.5895	-0.6059	-0.6003	-0.5639	3.7096	3.4854	2.2504	1.6028	2.0831	1.4355	2.5794	1.9566	2.1353	1.1528	1.9032	1.5626	-0.447	-0.4187	-0.529	-0.4715	-0.6026	-0.6138	-0.538	-0.4807	-0.493	-0.3346	-0.5115	-0.5088	-0.3015	-0.5288	-0.5897	-0.2574	-0.3509	-0.4458	-0.3679	-0.3213	-0.3531	-0.5004	-0.2833	-0.4374	0.0991
2,3-Dinor-6,15-diketo-13,14-dihydro-20-carboxyl-PGF1a	1.5185	1.5613	1.4742	1.1649	1.49	1.502	-0.9765	-0.8609	0.6152	-0.978	-0.9833	-0.9585	1.6458	1.5619	1.3726	1.335	1.5386	1.6289	1.4779	1.4399	1.6044	1.4299	1.5534	1.6571	-0.9063	0.655	0.4266	0.8638	-0.9359	0.954	-0.967	0.5179	-0.927	-0.8763	-0.9754	0.6656	0.4746	-0.9148	-0.9595	-0.8025	-0.8305	-0.9245	-0.9231	-0.8403	0.4304	-0.8926	-0.7638	-0.8461	0.9134
Dihydrodaidzein 7-O-glucuronide	1.4424	1.2125	1.5415	1.129	1.452	1.1924	1.0436	-0.3288	0.1282	-0.2337	-0.0094	-0.1825	1.5595	1.4599	1.0212	1.4009	1.5572	1.229	1.497	1.4333	1.5888	1.523	1.4763	1.4056	1.1273	-0.8112	0.8572	1.0208	0.9952	-0.1161	-0.4335	-0.3564	-0.3557	-0.5856	-0.3701	-0.2104	-2.3055	-0.2315	-0.2587	-0.808	-0.4575	0.0014	-0.694	-1.1326	-0.415	-0.413	-3.3116	-0.9531	-0.0572
6-{3,5-dihydroxy-2-[3-(4-hydroxyphenyl)prop-2-enoyl]phenoxy}-3,4,5-trihydroxyoxane-2-carboxylic acid	1.9068	1.1603	1.7901	1.2524	1.54	1.1494	0.9987	-0.6436	-0.5578	-0.4346	-0.5011	-0.814	1.8991	1.8248	0.6686	1.5579	1.659	0.8135	1.5601	1.738	1.5957	1.427	1.3081	1.5423	1.2289	-0.4122	1.2817	1.7423	1.3315	-0.4621	-0.3756	-0.3125	-0.1455	-1.1769	-0.0057	-0.1006	-0.8728	-0.5766	-0.5611	-1.5297	-0.9539	-0.4762	-1.4625	-0.7724	-0.6909	-0.4913	-1.4155	-0.6784	-0.0599
2-Amino-4-oxo-6-(1',2',3'-trihydroxypropyl)-diquinoid-7,8-dihydroxypterin	1.6427	1.7579	1.8616	1.3437	1.5893	1.4642	1.3904	0.251	0.9281	0.0805	-0.8542	-0.8185	1.7367	1.4812	1.2846	1.5009	1.4026	1.3932	1.5729	1.2938	1.7957	1.4786	1.834	1.4771	1.4918	0.1257	1.6094	1.6197	1.7534	-0.8086	-0.8306	-0.7886	-0.7733	-0.4743	-0.8427	-0.8168	-0.6375	-0.756	-0.8198	-0.5975	-0.6368	-0.7698	-0.7678	-0.6505	-0.6898	-0.7243	-0.5434	-0.6588	-0.6635
Jaceidin 4'-glucuronide	1.2281	1.2276	1.9739	1.2725	1.8976	1.3761	1.5159	-0.6637	-0.7345	-0.7435	-0.7404	-0.7203	1.9649	1.7296	0.4475	1.3925	2.0789	1.1991	1.8175	1.5616	2.0837	1.852	2.0244	1.3009	1.9366	-0.6401	1.9042	1.7873	2.0583	-0.7479	-0.706	-0.6743	0.0348	-0.5935	0.0022	-0.6898	-0.5753	-0.7009	-0.7345	-0.5509	-0.6026	-0.655	-0.612	-0.5862	-0.6038	-0.6852	-0.5652	-0.6504	-0.6828
D-Linalool 3-(6''-malonylglucoside)	1.4025	1.4833	1.1842	1.0612	1.4634	1.4224	0.5668	0.6856	-0.0075	0.5655	-1.6583	-0.5046	1.4245	1.1992	1.4071	1.4138	1.4515	1.5718	1.4577	1.4823	1.3486	1.1826	1.3941	1.6237	1.0741	-1.458	1.2983	0.9143	1.0772	1.2782	-0.341	-1.0591	-0.6257	-0.4082	-0.5363	0.33	-0.8371	0.9751	-0.3227	-0.5699	0.0624	-1.3255	-1.1541	-0.5611	-0.1206	-0.7455	-1.2207	0.694	0.7588
2-Cyclopentene-1,4-dione	1.6484	1.8011	1.443	1.304	1.6517	1.6488	0.1287	0.3076	-0.5038	0.0186	-1.1827	-0.9522	1.8187	1.5842	1.6142	1.3078	1.7041	1.9414	1.5881	1.6037	1.948	1.3801	1.702	1.8456	0.5847	-1.3266	1.2341	0.6395	0.9854	1.0155	-0.1356	-0.5138	-0.5152	-1.1269	-0.7742	0.5913	-0.2942	0.539	-0.7723	-1.5618	-0.1348	-0.8806	-1.1028	-0.8361	-1.2367	-0.5527	-0.7221	-0.1286	0.9716
Gamma-Terpinene	1.4066	1.3798	0.9841	0.5421	1.6602	1.5657	0.9692	1.0607	-0.3206	0.9303	-1.0021	-0.5024	1.4062	0.9717	1.6557	1.1166	1.3513	1.6455	1.5995	1.5522	1.6824	1.2361	1.4532	1.646	1.3579	-0.6595	1.8058	1.3934	1.5937	1.7962	-0.6675	-0.8661	-0.4352	-1.2006	-0.7606	0.2627	-1.0258	0.5181	-0.2176	-1.8072	0.3415	-1.0963	-1.1622	-0.8064	-1.1895	-0.3319	-1.5585	0.4112	0.7239
3-[(3-{[(4R)-3,4-dihydroxy-4-(hydroxymethyl)oxolan-2-yl]oxy}-4,5-dihydroxy-6-(hydroxymethyl)oxan-2-yl)oxy]-5,7-dihydroxy-2-(4-hydroxy-3-methoxyphenyl)-6-methoxy-4H-chromen-4-one	1.6826	1.4932	1.3504	1.2892	1.5169	1.2577	1.0547	0.0815	1.1228	0.5893	0.7954	0.7927	1.4776	1.4159	1.3933	1.1842	1.3898	1.3754	1.4062	1.2603	1.2241	1.2157	1.4194	1.5326	0.7086	0.3429	1.1044	1.0629	1.1505	1.2105	-1.1228	-1.1024	0.9444	0.8715	0.9707	0.7381	-1.0383	0.5215	0.8771	-1.0225	0.7273	-1.09	-1.0621	-1.0454	0.5354	-1.1095	0.4389	0.6096	0.1903
3,4,5-trihydroxy-6-{[4-(2-hydroxyphenyl)-8,8-dimethyl-6-(2-methylpropanoyl)-2-oxo-2H,8H-pyrano[2,3-f]chromen-5-yl]oxy}oxane-2-carboxylic acid	1.5549	1.8801	2.0665	1.3316	1.8002	-0.7012	-0.7377	-0.6571	1.5315	1.0281	-0.7422	1.0173	1.7209	1.3867	1.4631	2.0972	1.3981	1.9928	2.115	1.2489	1.5555	1.5733	1.6961	2.0573	1.3393	-0.6738	1.5607	1.2125	1.4709	1.583	-0.7314	-0.7116	-0.7042	-0.6683	1.2606	-0.725	-0.635	-0.6958	1.2866	-0.6134	-0.6346	-0.7025	-0.7015	0.0375	-0.6624	-0.68	-0.5836	-0.6463	-0.6487
4-Hydroxyretinoic acid glucuronide	2.3386	1.4952	1.7792	0.3248	1.5062	1.2512	1.8664	0.621	0.3134	1.6094	0.8262	1.3901	2.3014	2.4374	2.0728	1.5395	1.6147	1.6471	2.5587	1.9173	2.1185	1.7308	2.2918	1.6868	-0.6799	-0.5867	0.7048	-0.5409	1.0037	1.1068	-0.9346	-0.8113	-0.7663	-0.5548	-0.9703	-0.894	-0.3677	-0.7154	-0.9029	-0.2505	-0.3658	-0.756	-0.75	-0.4059	-0.5211	-0.6225	-0.0921	-0.4301	-0.444
6-{[10-butanoyl-3-hydroxy-2,2-dimethyl-8-oxo-6-(prop-2-en-1-yl)-2H,3H,4H,8H-pyrano[3,2-g]chromen-5-yl]oxy}-3,4,5-trihydroxyoxane-2-carboxylic acid	1.7053	1.8274	1.4068	0.697	1.8419	1.3636	1.9858	1.174	0.9127	1.9213	0.9632	1.105	2.0028	1.8496	1.6593	0.8212	1.7396	2.0004	1.6918	1.7231	1.949	1.8654	1.958	1.4647	0.7878	-0.7267	1.0415	0.6401	1.4512	1.5314	0.6523	-0.029	-0.7782	-0.6683	-0.791	-0.1767	-0.6454	-0.803	-0.8453	-0.6148	0.2421	-0.7454	-0.6914	-0.112	-0.6811	-0.6003	-0.6327	-0.7396	-0.7803
5-Fluorodeoxyuridine monophosphate	1.4989	1.1692	2.0381	1.9304	1.32	1.3006	0.2581	-0.1375	1.2138	1.4566	0.5818	0.6247	1.2246	1.176	1.1196	0.82	0.2728	1.2814	1.5648	0.8601	1.5837	1.4962	1.8806	1.0285	0.5288	0.6275	-0.858	-0.486	-1.0079	-0.6713	-0.7661	-1.368	-1.3498	0.6432	0.2537	-0.1707	-1.1882	0.3619	0.2236	-0.1912	-1.1874	-0.1799	0.9944	0.2146	1.2437	-1.2336	-1.0764	-1.2135	1.7666
Kanokoside A	1.207	1.0331	1.4779	1.2819	1.2809	1.2468	-0.2507	-0.1302	0.9697	0.7457	0.4778	0.702	1.3398	1.2641	1.12	1.1015	0.7959	1.3194	1.2703	0.8564	1.3699	1.544	1.1483	1.0272	0.2674	-0.3672	-0.0376	-0.4978	0.2662	0.3453	-0.2493	-0.3072	-0.322	0.8524	0.6795	0.6717	-2.0188	0.7227	0.6127	0.65	-0.4154	0.3853	0.2319	0.5724	0.9114	0.1383	-1.1176	-0.4297	1.1402
3-O-Methylrimiterol	1.1128	1.4015	1.4158	1.4349	1.6142	1.3667	1.221	0.2468	1.3391	1.0634	1.0956	1.2162	1.2965	0.7972	0.7451	1.183	1.1282	0.6584	1.4057	1.1625	0.5873	1.6352	1.2351	0.973	1.5259	-0.6931	-0.9254	0.5383	1.189	1.2491	0.568	0.8631	-1.0738	1.5197	-1.2117	1.6002	-0.8041	1.6385	1.5566	-0.7248	-0.8028	1.6924	-1.0627	-0.83	-0.9079	0.801	-0.6177	0.9095	1.2869
3-Methylbutyrolactone	1.3037	1.2088	1.6031	1.166	1.517	1.0087	1.5097	1.1099	1.2908	1.7958	1.368	1.3209	1.3356	1.1783	1.1317	1.4259	1.2529	1.0547	1.6414	1.2451	1.2159	1.3382	1.3276	1.2268	0.3686	0.5198	0.6724	0.6959	0.2174	0.657	-1.0463	-1.2767	-1.2528	0.4581	-1.3611	-0.9596	0.8557	1.2467	-1.3253	0.5386	0.4672	0.6205	-1.2441	-0.4333	-0.9394	0.8843	0.8041	1.2064	0.9097
3,4,5-trihydroxy-6-(3-hydroxybenzoyloxy)oxane-2-carboxylic acid	1.2022	1.3789	1.3208	1.0139	1.1091	1.333	1.0016	0.8184	0.8288	0.957	0.7587	0.7013	1.264	1.1786	1.3025	1.2934	1.2122	1.3299	1.0464	0.9883	1.0051	0.9804	1.3621	1.3287	0.762	0.9184	0.7567	0.7436	0.6973	0.8557	-1.091	-1.0301	-1.1967	0.1429	-1.1304	-0.1922	0.6175	0.7878	-0.7587	0.1107	0.3194	0.1788	-1.1146	0.1486	-0.9608	0.7801	-0.6987	0.797	1.026
6-[(3-carboxy-2-methylprop-2-en-1-yl)oxy]-3,4,5-trihydroxyoxane-2-carboxylic acid	1.139	1.0643	1.3435	1.0725	1.282	0.9437	1.2982	1.1782	1.2188	1.4469	1.2587	1.2193	1.1649	1.0263	0.9287	1.1463	1.1677	0.9672	1.3343	1.1505	1.1034	1.088	1.0241	1.026	0.7683	0.8799	0.9288	0.9363	0.6019	0.9126	-1.3838	-1.3124	-0.9011	0.6489	-1.5642	-0.0471	0.8113	1.0606	-0.6908	0.7067	0.7747	0.6981	-1.3273	0.5129	-1.0874	0.8922	-1.5116	1.0189	1.0786
6-(1-carboxy-1-methylethoxy)-3,4,5-trihydroxyoxane-2-carboxylic acid	0.8319	0.9308	1.0865	0.9953	1.0656	0.9404	1.1304	1.0391	1.0941	1.0916	1.046	1.0269	1.0341	1.0125	1.0264	0.9468	1.1818	0.9757	1.0798	0.9731	1.1914	1.0395	1.0173	1.0339	0.7644	0.7401	0.8349	0.7355	0.8034	1.1211	-0.6371	-0.6142	-0.6503	0.6923	-0.401	0.597	0.721	0.7424	-0.4364	0.6313	0.643	0.6161	-0.8883	0.5942	-0.4311	0.7284	-1.9488	0.7955	0.6823
2-Isopropenyl-4a,8-dimethyl-1,2,3,4,4a,5,6,7-octahydronaphthalene	1.654	1.0952	1.4262	1.5813	1.6505	1.2243	1.7739	-0.1433	0.3031	0.3609	0.5311	0.4417	1.787	1.5788	1.5694	1.1185	1.6767	1.848	1.5555	1.7296	1.5056	1.1937	1.5009	1.6599	1.004	0.0454	0.5666	0.5454	0.7271	0.386	-0.0283	-0.1247	-0.9813	-0.2538	-1.2616	-0.5844	0.1704	-0.1523	-0.3266	-0.8459	-0.5291	-0.0356	-0.6365	0.3203	-0.3183	0.0753	0.3011	-0.3702	0.0979
12-amino-dodecanoic acid	1.4572	1.4577	1.4153	0.4108	1.8418	1.8136	0.2794	0.9784	-0.3828	0.7286	1.1723	1.0175	1.2426	1.176	1.2908	1.2764	1.546	1.408	1.3147	1.4355	1.2741	1.3938	0.4059	1.3022	0.6289	0.2094	0.4579	0.134	0.7559	1.5359	0.5115	0.0812	0.7786	0.2864	0.3518	0.6206	0.2688	0.7717	-0.391	-1.0485	-0.4791	0.6375	0.446	-0.2807	0.6955	0.4937	-1.3417	0.5763	0.7382
O-b-D-Gal-(1->3)-O-[O-b-D-Gal-(1->4)-2-(acetylamino)-2-deoxy-b-D-Glc-(1->6)]-2-(acetylamino)-2-deoxy-D-Galactose	0.8563	0.6965	0.7609	0.9268	0.9417	0.6889	-0.1592	0.5127	0.3435	-0.0279	0.0814	0.0096	0.4887	0.7376	0.6841	0.8169	0.9076	1.2293	1.2279	0.8686	0.683	1.3926	0.2502	0.5311	0.3386	0.5768	0.3976	0.3733	-0.0395	0.6309	-0.2522	-0.2725	-0.2568	0.4256	-2.7768	-2.7749	-0.238	0.4046	-0.4891	0.1692	-0.252	-0.9377	-0.5109	0.4926	0.0927	0.2017	0.0204	0.1016	0.6556
L-Linalool 3-[xylosyl-(1->6)-glucoside]	0.8139	0.8357	1.4475	0.9694	1.1311	0.7991	1.3441	1.4391	1.8659	1.8372	1.4227	1.3907	0.7442	0.738	0.266	0.5406	0.5293	0.8297	0.6447	1.4847	0.5975	0.6861	0.2089	0.648	-0.0012	0.8097	0.5651	0.7838	0.5799	0.4265	-0.7564	-0.3267	-0.7868	-0.291	-1.5515	-1.2217	-0.1348	-0.9283	-1.8094	0.1731	-0.2931	-0.4496	-0.3282	0.108	0.0126	-0.4124	0.5057	-0.2038	0.4162
Avobenzone	1.3174	1.4835	1.7379	0.8551	1.3423	0.8036	-2.4613	-0.0084	0.7522	-0.1928	-0.7269	-0.6687	0.8259	0.3375	1.1827	0.8858	1.126	1.0604	1.021	1.1772	0.7951	0.7329	0.2123	1.4418	0.9777	1.0464	1.1514	1.0158	0.8716	0.893	-1.3702	-2.3851	0.0095	0.351	0.3065	-1.6758	0.4068	-2.14	0.6955	0.4732	0.4416	0.1951	-0.4438	0.6886	0.8318	-0.8576	1.1833	-0.3707	1.2233
6-(4-{5,6-dihydroxy-7-methoxy-4-oxo-8-[3,4,5-trihydroxy-6-(hydroxymethyl)oxan-2-yl]-4H-chromen-2-yl}phenoxy)-3,4,5-trihydroxyoxane-2-carboxylic acid	0.9282	0.5487	1.341	0.8589	1.3451	-0.5416	-1.6587	0.7395	0.6531	-0.2896	1.0255	0.9276	0.4561	-0.3047	1.2668	0.8858	1.4699	0.8083	1.2545	1.1649	0.4175	0.9588	0.044	1.4704	-1.5879	0.8155	0.8302	1.0277	0.9596	1.0136	-1.8522	-0.8736	0.0664	-0.6645	-1.5608	-1.5366	0.7738	0.103	-0.0902	-0.2742	1.2433	0.7101	0.697	0.4632	0.5088	-0.6572	0.1927	0.2462	0.3442
6-{[3,7-dihydroxy-2-(3-methoxyphenyl)-8aH-chromen-5-yl]oxy}-3,4,5-trihydroxyoxane-2-carboxylic acid	1.2649	1.2424	1.411	0.8912	1.4161	1.2392	0.5025	0.2459	0.3858	-1.6475	0.1918	0.1873	1.5306	1.5276	0.7965	1.0579	1.2069	1.5324	1.3922	1.2596	1.7273	1.5407	1.3409	1.5076	0.5617	0.3669	0.3045	0.6743	0.3753	0.0075	-1.0476	-1.6218	-0.7279	-1.1807	-1.6284	-1.6278	-1.1757	-1.3173	-1.0305	-1.5704	0.605	0.0155	0.6191	0.1535	0.503	-1.0609	0.6736	0.0118	0.3701
[(4-{5,14-dihydroxy-3-methoxy-8,17-dioxatetracyclo[8.7.0.0,.0,]heptadeca-1(10),2(7),3,5,11(16),12,14-heptaen-4-yl}-2-methylbut-2-en-1-yl)oxy]sulfonic acid	1.2081	0.6075	0.0963	0.4946	0.5971	0.5181	1.2244	1.3776	0.9428	0.4674	0.7621	1.0091	0.9588	0.7315	0.783	0.8463	1.1524	1.0643	-0.0649	0.8074	-0.3342	0.9214	0.0677	1.1274	0.9277	0.6028	1.0937	0.7364	-0.2737	1.3264	0.7906	0.4568	1.0989	-1.4273	-1.1557	0.4006	1.4292	1.261	1.0498	0.8669	1.312	0.6359	-1.559	1.4105	0.5355	1.4841	0.5331	1.6387	0.0677
PE(20:2/0:0)	0.6206	0.5129	0.2867	-0.2241	0.3004	0.4174	0.5643	0.7865	0.8916	0.7672	0.5136	0.5977	0.5681	0.4446	0.5553	0.6091	0.6026	0.6788	0.3616	0.6578	0.5667	0.5456	0.449	0.6987	0.5358	0.5496	0.7849	0.9123	0.6479	0.6739	0.5165	0.279	0.6667	0.5287	0.3473	-2.5326	0.3934	0.525	0.6678	0.4525	0.6155	0.535	0.4326	0.1434	0.8015	0.0795	0.0062	0.4516	0.2221
Gibberellin A38 glucosyl ester	0.9517	1.2295	1.4593	-0.0465	1.2454	0.1296	-0.8616	-0.7596	0.9172	-0.2156	-0.9885	-1.5681	0.4747	-0.2495	0.9475	2.5772	0.7564	1.9067	2.3991	-0.5598	-0.0315	0.8954	0.6323	2.3113	0.4557	0.6497	0.7935	0.5683	-0.1267	0.5496	0.0735	0.2691	1.5528	0.8333	0.9655	-0.7527	0.6515	0.2146	1.715	-0.0193	0.1941	0.5513	-1.4606	0.6084	1.0877	0.203	-0.1105	0.4213	0.9897
2-Ethoxynaphthalene	0.6973	2.1115	1.8174	1.4229	1.0154	0.8379	0.2324	-1.1305	0.3168	-0.9826	-1.098	-0.0209	1.9764	2.0373	0.7859	1.1689	1.1856	1.6698	1.8098	0.4989	0.3144	-0.0557	1.6541	0.8797	-1.1137	0.9258	-0.2295	-0.5945	-0.3963	-0.9037	-1.2195	-1.1528	0.9465	1.0584	0.979	-0.015	2.5893	0.1483	0.5427	0.608	-0.7198	-1.1122	0.3056	-0.0374	0.5657	0.3366	1.6482	0.2429	0.6516
Prehumulinic acid	1.316	1.6663	1.4263	0.7951	1.1214	0.8555	0.4121	0.4059	0.4661	-0.3262	-0.0225	0.5657	0.9945	0.6947	0.8597	1.303	1.1525	1.1016	1.0543	0.9941	0.8606	0.611	0.4621	1.1389	1.3267	0.926	0.4976	0.37	-0.1003	-0.3659	-1.5992	-0.4597	0.9811	-0.018	0.4399	-1.5932	0.2883	0.2798	1.0757	1.337	0.642	0.044	-2.164	1.0792	1.2776	0.4373	1.375	0.4157	1.3195
(3beta,6beta)-Furanoeremophilane-3,6-diol	1.4625	2.3498	3.7628	0.8406	1.6752	0.5149	0.4379	0.6793	0.9032	0.5888	-0.1456	0.1034	0.9363	0.6461	0.6858	0.9853	0.4378	1.5203	2.2196	0.5581	1.2805	0.9926	2.1351	1.3149	0.3286	0.5181	0.2172	0.2281	0.3146	0.5391	-1.6484	-1.0037	0.8531	-0.196	-0.2841	-0.4658	0.3639	-0.698	0.5543	-0.2041	0.3179	-0.3227	-1.4132	0.6156	0.7899	0.3689	0.5236	-0.1885	1.6331
6-({10-butanoyl-3-hydroxy-2,2-dimethyl-8-oxo-6-propyl-2H,3H,4H,8H-pyrano[3,2-g]chromen-5-yl}oxy)-3,4,5-trihydroxyoxane-2-carboxylic acid	1.623	2.1315	2.0997	1.4144	1.5201	1.1312	0.5276	0.1012	1.2138	0.6181	0.0732	0.0906	1.4543	1.3147	1.3513	1.43	1.2772	2.0061	2.0826	1.0202	1.4102	1.5416	1.901	1.4142	0.457	0.0503	0.7378	0.0347	0.6102	1.2238	-1.2009	-1.1444	1.2993	-0.1339	0.9063	0.0806	-0.6188	0.4729	1.1974	0.2832	0.2582	0.087	-1.1163	0.6215	0.9554	0.5763	-0.8146	0.1725	0.552
5-hydroxy-2-(4-hydroxyphenyl)-3,6,7,8-tetramethoxy-4H-chromen-4-one	1.8681	1.803	1.9768	0.6049	1.1159	0.089	-1.1999	1.1986	0.4956	0.9639	-1.222	-1.1988	1.5723	1.4497	0.4107	1.2542	1.2397	1.2773	2.0542	0.2528	1.2439	1.5419	1.8016	1.5445	0.5226	-1.1064	1.1284	1.0353	1.3742	0.3733	-1.1823	-1.1458	-1.1537	-0.1091	0.4986	-1.1637	0.2325	-0.365	-0.2699	0.157	0.5059	-1.1236	-1.074	0.5095	0.2866	-0.3359	-1.0201	0.2175	-1.1556
6-(2-{8,8-dimethyl-2-oxo-2H,8H-pyrano[2,3-f]chromen-3-yl}-5-methoxyphenoxy)-3,4,5-trihydroxyoxane-2-carboxylic acid	0.9016	1.1155	1.9196	0.9967	0.9841	0.9355	-0.276	1.0542	0.3406	0.7254	-1.1253	-1.3578	1.5302	1.5383	0.2618	1.3112	0.5958	1.1114	1.3819	0.7186	1.4755	1.3018	1.7897	1.7236	0.4306	1.0797	0.9621	0.8965	0.5521	0.2286	-1.3506	-1.1285	-0.0181	-0.476	-1.3808	-1.5433	-1.0082	-0.0855	-1.9833	-1.0942	-0.2616	-0.8742	-1.1495	0.2394	0.3579	-1.8602	-0.7261	-0.747	1.0481
4-Hydroxy-3-Methylbenzoic Acid	1.4551	1.7692	1.8989	0.986	1.9987	0.4797	-0.4839	1.7711	-0.125	0.7412	-0.745	-0.695	1.94	1.7423	0.8571	1.1135	1.6962	1.6849	1.5789	1.1582	1.5404	1.3607	1.7121	1.8837	0.6946	1.0501	0.8677	0.8671	0.8039	0.9319	-0.9695	-1.0622	-0.3702	-0.4893	-1.6665	-1.4428	-1.1252	-0.1829	0.2384	-1.0989	-0.6589	-1.0651	-1.3951	0.2799	-0.2076	-0.4369	-1.113	-0.4707	0.9636
P-cresol	1.4833	1.9185	2.1702	0.7746	2.2996	0.0687	-0.8128	2.0309	-0.2198	0.5112	-0.7255	-0.828	2.1393	1.8913	0.428	0.938	1.7554	1.8249	1.5927	1.1215	1.5426	1.2898	1.8154	2.2017	0.449	1.0655	0.7319	0.7801	0.5092	0.7088	-1.3915	-1.2585	-0.7699	-0.805	-1.8247	-1.9629	-0.4689	-0.7282	-0.3743	-0.5347	-0.4951	-1.2047	-1.0665	-0.0394	-0.456	-0.6573	0.3318	-0.5619	1.002
1-(3,4-dihydroxyphenyl)-7-(4-hydroxyphenyl)heptane-3,5-dione	0.806	1.4486	1.443	0.9812	0.9536	0.9725	0.2556	0.521	1.0357	0.2714	-2.159	-0.4727	0.8271	0.6793	0.5428	1.0235	1.0217	0.9628	1.1404	0.518	0.8233	0.1843	0.9855	0.8134	0.6589	-0.5102	0.8782	0.7182	1.1163	0.6046	-2.2251	-0.4297	0.5759	0.5414	0.7451	-0.0111	0.4338	0.2721	1.2187	1.0189	0.342	0.1514	-0.1073	0.9659	0.7671	0.2064	0.3663	0.1529	-0.3386
2,4,6-Trihydroxybenzophenone	1.232	2.1288	1.1288	1.2528	1.3902	1.409	0.4119	-0.2105	-0.0194	0.3794	0.2482	0.1695	1.1246	0.8542	1.7097	1.4592	1.4208	1.9619	1.1583	1.0307	1.7959	1.4043	0.892	2.2665	0.4428	-0.0452	-0.4258	-0.2136	-0.365	0.9368	0.4439	0.1521	0.1292	0.4397	-0.072	0.4941	-1.0011	-1.1371	0.4426	-0.5183	-0.7149	-0.4375	-0.1598	-0.7385	-0.0763	-0.6881	-1.4898	-1.3698	0.1044
2,3',4,6-Tetrahydroxybenzophenone	1.2103	1.7407	1.748	0.7994	0.7384	0.4171	0.0574	-0.5887	0.0127	0.0214	-0.3231	-0.498	1.5157	1.3491	1.0947	1.2756	0.9709	1.1541	1.5215	0.7927	1.4904	1.2288	1.5166	1.2677	-0.1199	-0.6198	-0.4484	-0.1866	0.1352	-0.5034	-0.0063	-0.1531	0.9445	0.6034	0.8994	0.3809	-0.4169	-0.0836	0.283	-0.6802	-0.402	0.6269	0.0091	0.5313	0.6564	-0.0219	-1.2669	-0.4596	0.7336
L-Glutamine	-0.5839	-0.8485	-1.1237	-0.497	-0.2268	-0.7512	0.3253	-0.4556	-1.0698	-0.9869	-0.9586	-0.6054	-0.4562	0.3698	-0.4493	-0.1418	-0.742	-0.3462	-0.5354	-0.9243	-0.7044	-0.4866	-0.1283	-0.6446	0.4806	1.8158	-0.7921	0.359	0.157	0.3514	-0.3677	0.3297	-0.365	1.4269	1.3081	0.6554	-1.2901	-1.3827	-1.2042	-0.4555	-0.8903	-0.5305	1.9855	-0.4093	-1.3434	-2.3664	-0.7838	-1.295	-0.545
Allantoin	-0.0426	-0.4998	-0.8063	0.8387	0.3956	-0.172	0.4848	-0.618	-2.1699	0.1686	-0.1139	-0.2073	-0.0469	1.0897	0.3866	0.9604	-0.5988	0.3921	1.0327	0.6039	0.6626	0.4386	0.6291	-0.7533	1.0239	0.924	-2.1702	-1.3508	0.6124	-0.5225	0.7504	0.2529	-0.2163	0.4872	1.1156	1.1068	-1.3579	-0.9245	-0.1398	-0.3125	-1.6192	0.1364	1.4998	-0.4626	-0.9125	-2.7113	-2.5337	-2.0153	0.9467
PE(16:0/P-16:0)	0.7531	1.7385	1.1376	0.8341	0.1103	0.8808	-1.0595	-0.6436	-1.2546	-0.8339	-1.0898	-1.8238	-0.7508	-0.6848	-0.415	-0.5177	-0.9621	-0.5967	-0.4697	-0.4304	-1.2873	-0.5503	-0.3763	-0.6748	-0.7189	-1.2984	-1.5685	-1.5579	-1.7546	-1.8027	1.2632	1.1988	1.3439	1.4597	0.6941	1.1855	-0.6374	-1.4109	-0.8262	-1.2585	-0.4278	-1.2886	1.7618	1.2345	1.6672	0.8035	0.3575	1.3419	0.9365
8-[(Aminomethyl)sulfanyl]-6-sulfanyloctanoic acid	-0.9091	-1.063	-1.0176	-0.9857	-1.0239	-0.9987	-1.0051	-0.9004	-1.0264	-1.0411	-1.0361	-1.0036	-0.854	-0.0904	-1.0353	0.6652	-1.0517	-1.1289	-1.0464	-0.9704	-1.0612	-1.0356	0.9286	-1.0251	-0.8993	-0.8741	-0.9724	-0.9212	-1.0381	-1.0481	-0.9805	0.1727	-0.9403	1.723	-0.5931	1.2504	1.5436	-0.9723	0.4596	2.4203	1.0772	1.6309	1.4622	1.052	1.5766	-0.1267	1.1844	-0.2277	0.3821
4,5-dihydroxy-6-(hydroxymethyl)-2-[(3,4,5,6-tetrahydroxyoxan-2-yl)methoxy]oxan-3-yl 3-(4-hydroxy-3-methoxyphenyl)prop-2-enoate	0.7715	0.6773	0.8589	0.9724	0.6406	0.6215	0.4655	0.0844	0.042	0.7517	0.5535	0.4335	-1.7671	0.2755	-1.7487	0.4245	-1.755	0.7063	0.1912	0.4182	0.0954	0.249	0.5902	0.4785	0.5014	0.6975	0.39	0.1429	0.4722	-1.7536	-1.7274	0.2585	-0.0099	0.7133	-1.7181	0.0052	-1.6426	0.383	0.869	0.552	0.041	0.6979	-1.6668	0.5772	-0.0321	0.4388	0.5064	-1.6918	0.3694
Isoferulic Acid	1.0205	0.197	0.6414	0.3398	1.2212	0.2752	-0.7015	0.5251	-0.4985	-0.2526	-0.2996	0.3355	1.0276	-0.2983	-0.9061	0.5217	0.5773	0.4016	1.4901	-0.6559	0.1797	1.0899	-0.2543	1.9515	-0.2838	-0.1306	0.0236	-0.5203	-0.1889	-0.0171	-0.8621	-0.7349	-0.8244	-0.4938	-0.927	-1.0833	-0.5528	-0.7099	-0.6057	-0.3127	-0.5111	-0.584	-1.1879	-0.6296	-0.6351	-0.4975	-0.4432	-0.6125	0.0466
(3,4,5,6-tetrahydroxyoxan-2-yl)methyl 3-(4-hydroxy-3-methoxyphenyl)prop-2-enoate	0.7773	-0.0505	0.3813	0.2367	0.8528	0.2054	-0.5364	0.1801	-0.2849	-0.1049	-0.1668	0.3115	1.0859	-0.1911	-1.0635	0.453	0.4088	0.0822	1.3531	-0.9756	0.1038	0.866	-0.3701	1.5371	-0.3927	-0.699	-0.5066	-1.428	-0.5946	-0.4406	-0.3387	-0.0481	-0.625	-0.1249	-0.3231	-0.6646	-0.6229	-0.5294	-0.2606	-0.1909	-0.3777	-0.1049	-0.6218	-0.6753	-0.618	-0.2237	-0.7373	-0.637	-0.3532
Ethyl 2-furanpropionate	0.94	0.8934	0.3444	1.105	0.7699	0.6955	-0.1109	0.8918	-0.1824	0.5656	0.6137	0.8222	0.577	0.9173	-0.0516	0.4495	0.1197	1.4019	0.7531	0.811	0.9151	1.1134	0.8074	1.1014	-0.5007	-0.1388	-0.2223	-0.2306	-0.5154	0.4259	-0.6713	-0.8871	-0.4778	0.1113	-0.6415	-0.7035	-1.2981	0.4337	0.2492	-1.4133	-1.4217	0.1114	-1.6412	0.2028	-0.7036	0.4851	-1.8278	0.182	-0.9008
Isoscopoletin	0.9769	1.2009	0.5519	0.8706	0.9681	0.63	-0.1544	0.3916	0.2777	0.0923	0.7449	1.1412	-0.0961	0.3273	-0.3882	0.1257	0.0392	1.4999	0.4896	0.4742	0.5163	1.3786	0.5272	1.5441	-1.2904	-0.1165	-0.0933	-0.343	-1.0047	0.4662	-0.9984	-0.9275	-0.9759	0.1122	-0.7867	-2.0332	-0.8438	-0.107	-0.4453	-0.3645	-1.4997	-0.5251	-1.1249	-0.1664	-0.6011	-0.0106	-0.4153	-0.0463	-1.3473
(6-{[3,4-dihydroxy-2,5-bis(hydroxymethyl)oxolan-2-yl]oxy}-3,4,5-trihydroxyoxan-2-yl)methyl (2E)-3-(4-hydroxy-3-methoxyphenyl)prop-2-enoate	1.2753	1.2156	0.8422	1.3664	1.1835	1.1327	-1.1562	1.0542	-0.7118	0.2971	0.2814	0.8671	0.5922	0.9059	-0.5885	0.5175	0.3498	1.7283	0.8655	1.0437	1.0985	1.3515	1.1128	1.5585	-0.2198	-0.0205	-0.1574	-0.4791	-0.2312	0.5006	-1.4858	-1.4058	-0.7123	-0.9497	-1.509	-1.4595	-0.926	-0.0565	0.5525	-0.5804	-1.1168	-1.37	-1.1915	-0.0691	-1.2176	0.4216	-0.9392	0.1559	-0.655
Guaiacol	1.3344	1.3822	0.5645	1.2121	1.0136	0.8698	-0.7746	1.0369	-0.7317	0.3798	0.3523	0.653	0.4754	0.9241	-0.2414	0.3527	0.0912	1.9367	0.6983	0.9953	0.9528	1.3361	1.0436	1.7372	-0.3428	-0.056	-0.0018	-0.1147	-0.576	0.2386	-1.3042	-1.4323	-0.798	-0.128	-1.1272	-0.9701	-0.8988	0.3427	-0.1984	-0.8765	-0.6541	-0.3107	-1.5868	0.0317	-0.7563	0.5125	-0.7164	0.3016	-0.6993
13,14-dihydro-15-keto-tetranor Prostaglandin D2	0.3188	-0.1301	-0.4758	0.0228	-0.5904	0.4704	1.2278	1.3967	1.3352	1.851	1.6188	1.744	-1.2568	-1.1397	0.5225	0.3627	1.5034	0.63	-0.9528	0.0585	-0.0058	0.4514	-1.2794	0.5886	2.2445	2.353	1.796	2.1536	1.6137	1.6808	-1.2226	-0.7856	-1.1122	-0.9734	-1.246	-1.196	-0.8506	0.0151	-1.2018	-0.7736	1.4279	-1.1054	-1.1015	-0.8756	-0.9512	-1.0178	-0.6697	0.2491	0.2402
N-(4-aminobutyl)-3-(4-hydroxy-3-methoxyphenyl)propanimidic acid	-0.783	1.3112	1.1875	0.553	0.1216	-0.8294	2.0009	0.6092	2.1496	1.8101	1.2901	1.1609	1.7556	1.7287	1.127	0.9451	1.6161	0.9027	1.2766	-0.8037	0.3344	-0.4334	1.8032	-0.7777	-0.8023	0.9463	-0.7492	-0.7468	-0.8517	1.5087	-0.904	-0.8548	-0.8368	-0.7524	-0.9182	-0.8878	-0.6776	-0.8165	-0.8913	-0.6308	-0.6769	-0.8327	-0.8303	-0.6929	-0.7389	-0.7794	-0.5675	-0.7025	2.3196
Sulfinpyrazone sulfide	0.6428	0.2576	0.381	0.161	1.3251	0.3494	0.4518	1.3364	0.9514	1.0323	0.662	-0.025	0.7465	0.6138	0.7915	1.1244	0.9453	0.5096	0.909	0.4545	0.8857	0.6589	0.0175	1.4114	0.2361	0.0072	0.1856	-0.1606	-1.4763	-0.2036	0.9527	0.9471	0.8085	0.3935	0.9778	0.8688	-2.3084	0.5473	0.392	-2.3059	-0.2661	0.5164	0.4169	0.6731	0.435	0.4002	-2.3074	0.1406	0.4839
Methyl (R)-9-hydroxy-10-undecene-5,7-diynoate glucoside	0.7317	1.2118	1.5005	0.8618	1.5047	0.5986	-0.5488	-0.1932	-0.2625	-1.0405	-0.2914	-0.2867	3.3949	2.8908	1.1619	1.1716	1.4535	1.6492	1.1543	0.0589	0.9536	-0.7928	0.3658	1.5588	0.545	-0.3246	-0.6662	-0.6698	-0.5763	-0.511	-0.4384	-0.6313	1.5792	1.3518	1.5741	-0.0332	-0.8277	1.0477	1.6617	-0.4156	-0.3399	-0.8651	-0.1117	0.7765	0.0311	0.8818	-2.0424	0.6398	1.7348
3,4,5-trihydroxy-6-{[(1E)-1-(4-methoxyphenyl)pent-1-en-3-yl]oxy}oxane-2-carboxylic acid	0.2881	1.581	0.9694	1.4551	1.6383	1.1894	0.0479	0.6958	0.8526	-0.7565	0.5674	0.5216	1.7924	1.555	0.8241	0.7106	0.9181	1.6693	1.4084	1.2072	0.1407	-0.8106	0.9365	0.776	0.1741	0.2924	-1.3465	-0.4625	-1.1478	-0.7311	-0.1218	-0.0335	-0.4782	0.2319	-0.2902	-0.7933	-0.6644	0.2029	1.2625	-1.0324	-0.4845	0.0501	-0.0841	0.8838	0.791	0.4773	-2.3589	-0.1682	1.1815
(1'R)-Nepetalic acid	0.2093	1.4851	0.8662	1.3957	1.526	1.1465	-0.0719	0.6179	0.8248	-0.8998	0.4731	0.4457	1.7535	1.5859	0.7597	0.6775	0.932	1.5657	1.3381	1.1303	0.0522	-0.951	0.9019	0.6909	0.0776	0.2003	-1.4709	-0.5912	-1.2885	-0.8501	-0.0856	-0.0236	-0.5355	0.2877	-0.2282	-0.7979	-0.5647	0.1574	1.2903	-1.0859	-0.6	0.021	-0.0716	0.9173	0.7888	0.4549	-1.8786	-0.217	1.1621
6'-Sialyllactosamine	0.5922	0.4499	0.304	0.8069	0.8275	-0.0423	0.459	-1.4724	0.3022	0.4646	0.6934	0.6748	-0.2485	-1.5302	-0.1848	1.3104	0.7997	0.7733	0.0529	1.0677	0.206	0.7417	0.8513	0.7727	1.0589	0.4659	1.1436	1.7867	1.0524	0.6886	1.1311	0.8901	0.9525	-0.4755	1.1535	1.4505	-0.3586	0.7	0.4376	0.6158	0.0376	0.2561	-1.3899	-0.6586	0.3516	0.855	-0.0797	0.3838	1.6249
6-[1-(6,7-dimethoxy-2H-1,3-benzodioxol-5-yl)-3-oxopropoxy]-3,4,5-trihydroxyoxane-2-carboxylic acid	0.5634	0.818	1.084	1.5331	0.3649	1.6893	1.1041	1.3997	1.5187	1.6923	-0.0065	-1.0789	1.0404	0.3233	0.6792	-0.4575	1.5194	1.4108	0.6598	0.2651	1.0486	1.0996	1.8882	-0.1604	1.1396	0.4181	0.9812	0.5404	1.3891	3.0414	-1.0479	-0.1093	-0.0015	-0.8044	0.3528	-1.0129	-0.7649	0.7242	0.526	-0.712	0.5709	0.8243	-0.2949	-0.7885	-0.8265	-1.0029	-0.743	-0.9274	-0.9977
3-(6,7-dimethoxy-2H-1,3-benzodioxol-5-yl)propanal	1.2188	0.7132	-0.3763	0.1004	0.4618	0.8321	1.6707	1.052	1.4378	1.2758	1.3654	1.4572	-0.4029	-0.2271	0.562	-0.1952	0.648	0.0832	0.2322	-0.3628	0.1475	-0.1394	-0.3899	0.3649	1.362	0.5578	1.3464	1.2287	1.4404	1.7374	1.125	1.0658	0.9284	0.1239	0.9755	0.4253	0.4708	1.1647	1.3052	-0.2451	0.4149	1.0081	0.6738	0.4089	1.1635	1.1306	-0.1445	0.6806	-0.2184
3,4,5-trihydroxy-6-[5-hydroxy-2-(7-hydroxy-4-oxo-3,4-dihydro-2H-1-benzopyran-2-yl)-3-methoxy-4-(3-methylbut-2-en-1-yl)phenoxy]oxane-2-carboxylic acid	1.325	0.9356	0.6181	0.7887	0.9516	0.7526	1.3857	-0.1969	0.1799	1.0063	0.5436	0.7081	0.7936	0.4901	1.307	-0.1319	0.9507	1.2147	1.1	0.7579	1.3545	0.3804	0.7307	0.8497	0.149	-1.4573	0.8985	0.5597	1.099	1.0107	1.1722	1.0498	1.1955	0.2393	1.1172	0.7963	-0.5609	1.0821	1.3428	-1.3152	-0.512	0.5743	-0.0819	0.1153	0.1597	1.3457	-1.338	0.6474	-0.4049
1,1,4,8-tetramethyl-cis,cis,4,7,10-cycloundecatriene	1.272	1.0781	1.2452	0.8113	1.3835	0.9219	1.4239	0.8602	0.7153	1.0149	0.7485	0.8026	1.3061	1.0989	1.1748	0.6615	1.0629	1.4732	1.0406	0.9112	1.1136	0.9888	1.195	1.0552	0.6805	0.0505	1.0606	0.9737	1.5638	0.9249	0.7941	0.6688	-0.5933	-0.1295	-0.4205	0.1423	-0.1253	0.4531	0.5308	-1.6534	-0.2516	0.626	-0.6945	0.6153	-0.0031	0.5915	-1.2388	0.3336	-0.0644
7,11-Bisdeacetylvaltrate 7-(3-methylpentanoate) 11-(3-hydroxy-3-methylbutanoate)	0.8253	0.7179	0.8796	0.7292	0.8525	0.6601	0.9953	0.7176	0.6084	0.8273	0.7253	0.7205	0.8456	0.8781	0.7983	0.7077	0.8113	0.8786	0.9272	0.745	0.7326	0.8519	0.8572	0.8155	0.6854	-0.1334	0.7187	0.6894	0.827	0.7621	0.767	0.6782	-0.1748	0.2451	0.1186	0.4727	0.1602	0.4735	0.5232	-2.3444	0.1851	0.7123	0.0264	0.6225	0.2718	0.5489	-2.3585	0.3538	0.0383
PE(20:4/0:0)	1.0711	0.7719	-0.3237	-1.2002	0.4506	-0.3375	0.7123	-0.2681	1.1108	1.2757	0.1373	-0.1399	-0.1873	-1.0218	0.5834	0.6218	1.3492	0.5954	0.5035	0.7433	1.1837	0.4817	0.3829	0.9561	-0.2306	0.5041	0.1193	0.9753	0.4555	0.1336	0.4351	-1.2554	0.4725	-0.1937	-0.8562	-2.099	0.2127	0.5234	0.4185	0.2563	0.3184	0.4639	0.4482	-0.262	1.5471	-1.6903	-0.5473	-0.0191	-0.1423
Cholic acid glucuronide	0.4446	0.2662	0.7636	-0.1848	1.4091	0.6907	0.1011	0.8949	0.5586	1.3445	0.3551	0.4901	0.2569	0.8839	0.1362	0.5446	-0.5755	-1.6029	-0.2191	1.1085	0.5787	0.0798	-0.9406	0.0919	-0.1325	-0.3059	-1.0881	0.8259	1.0383	1.8226	0.3902	0.0174	-0.1144	0.348	-0.0102	-0.868	0.912	0.2309	0.9066	0.168	-0.385	0.0437	1.1667	0.1401	0.69	-1.4071	-0.9869	0.1311	-1.2657
Physagulin E	1.0073	0.2606	0.4175	0.4118	1.2048	1.1916	0.087	0.0311	0.2538	-0.56	0.1368	0.043	0.4343	1.152	0.5193	1.3734	0.2515	-0.4457	0.1043	0.2066	0.1938	0.438	-0.2052	0.8342	0.518	-1.3006	-0.8018	-0.3505	0.3877	0.2814	0.9641	0.8085	0.3076	1.1048	0.3111	0.1461	1.0724	0.4453	0.977	1.0859	0.4276	0.8501	1.3471	0.1652	0.1729	-0.749	-1.196	0.2795	-0.0512
Harderoporphyrin	0.9054	-0.3213	0.7854	0.9491	1.4433	1.3584	0.6383	0.3333	0.1104	0.1891	0.6441	0.7089	0.4456	1.2252	0.0592	1.2463	-0.0889	-0.5205	0.2564	0.3234	0.0552	0.4101	-1.9382	0.4423	0.1316	-0.9882	-1.3004	-0.3542	0.7283	0.1075	0.9912	0.9165	0.1066	0.5007	-0.1691	0.0721	0.7962	0.2544	0.9939	1.5249	0.5154	0.8344	0.8995	0.3393	-0.04	-0.1904	-1.1996	0.694	-0.2186
DG(13:0/16:0/0:0)	0.7607	0.4578	1.3374	-0.9955	0.453	0.3868	1.5729	1.1458	-0.3053	0.9436	0.0167	0.022	2.289	2.06	1.6076	-0.0483	0.6187	-1.0468	-1.2202	1.6721	-0.0031	1.1347	-0.1061	-0.7887	-0.5989	0.826	0.3438	-0.1633	0.5838	0.4768	-0.4193	-0.3455	1.1128	-0.0644	0.9272	-0.4672	-0.4585	0.7656	1.0073	-1.0994	0.6803	-0.3308	-0.2326	-1.0852	0.1641	0.0356	-1.125	1.1493	-0.5708
Schaftoside	0.6343	1.1052	-0.0705	-1.1976	0.6206	-1.1678	0.6772	0.1978	0.8036	0.6736	0.8073	0.7271	0.6692	0.3037	1.7481	-0.2116	0.7393	0.1381	-1.2807	0.5134	-0.1703	0.3179	-1.337	1.1187	-1.1257	-1.068	-1.0008	-1.0397	-1.2023	0.3826	0.5137	0.4598	1.3308	1.1196	1.3033	0.9882	-0.8387	0.6163	1.5491	-0.86	0.0508	-0.1237	1.0452	0.4091	-1.0275	-0.4203	-0.762	1.7733	-0.9798
Vaccinoside	0.5205	0.6986	0.1749	-0.1465	0.5996	-0.1403	0.6713	0.4601	0.7623	0.6905	0.9089	0.9161	1.0473	0.6175	1.4107	0.1656	0.7713	0.4025	-0.2094	0.4718	0.094	0.6735	0.0067	0.8638	-0.6182	-1.7983	-0.3012	-0.8134	-0.1053	0.5899	0.5812	0.5037	1.0319	0.9644	1.1662	0.9919	0.1107	0.7207	1.2206	-1.1406	0.252	0.2747	0.8983	0.4404	-0.4106	-0.1969	-1.7022	1.2322	-1.1466
Deidaclin	1.3752	1.4234	-0.1543	0.8611	0.1988	0.0585	0.8682	-0.0459	0.6899	-0.1231	0.9278	0.895	2.2873	1.9667	1.4684	0.4405	1.7004	1.1026	0.9456	0.9819	1.0432	0.3548	0.4562	1.4787	-0.151	-1.2127	-0.1941	-1.868	-2.6634	-0.1266	0.2681	-0.3754	0.7917	0.2611	-0.5787	-1.0809	-0.5781	-0.3661	0.8683	0.3562	-0.1274	-0.2601	0.5269	-1.1203	-0.2945	-2.5041	-0.4962	-0.2865	-0.2039
Chondroitin 6'-sulfate	1.3602	1.2026	1.1495	0.3889	0.8689	0.6811	-1.6228	-1.5692	-1.6351	-1.6435	-1.6406	-1.622	1.5454	1.4017	1.5522	0.8954	1.0376	1.2308	1.1041	0.8834	1.2675	1.087	1.3191	1.0599	-1.5617	-1.5471	0.5611	0.1091	0.7903	-1.6476	0.1143	0.2522	0.4336	0.7473	0.3846	0.1343	0.028	-0.189	-0.0467	0.9063	-0.1206	0.4557	1.0187	-1.0477	0.2138	-1.5893	0.321	-0.0172	0.4664
Pyrogallol-2-O-glucuronide	1.4375	1.4991	1.2379	0.8354	1.2856	1.3867	-1.0399	-0.96	0.0453	-1.0709	0.943	0.2357	2.0672	1.4002	1.6528	0.424	1.7416	1.4716	1.124	0.6713	1.3552	1.3849	1.1751	-0.1005	0.7804	-0.9272	-0.3254	0.1043	1.388	-1.077	-0.5852	-0.9747	0.1654	0.7967	0.4959	0.0159	-0.8372	-0.2641	1.3794	-0.8033	-0.8751	-0.8068	-0.8882	-0.8524	-0.8768	-0.9899	-0.8232	0.6848	-0.8319
6-(4-carboxy-3-hydroxyphenoxy)-3,4,5-trihydroxyoxane-2-carboxylic acid	1.7485	1.724	-0.0053	0.5666	1.0261	1.6357	0.1177	-0.7101	-0.8074	-0.8392	0.8846	0.6948	2.5896	2.3321	2.4054	1.5907	2.2049	2.3146	1.7759	1.2098	1.871	1.8836	2.271	0.9419	1.6386	-0.6719	-0.2146	0.1588	1.1977	-0.8462	-0.7365	-0.6627	-0.7383	0.9488	0.495	-0.7524	-0.5673	-0.7703	1.7429	-0.5278	-0.6113	-0.6961	-0.6265	-0.5849	-0.6133	-0.7449	-0.5509	0.0112	-0.741
NADH	1.3793	1.7242	-0.2622	1.2057	1.6321	1.4902	-0.7802	-0.7068	-0.7971	-0.1571	-0.1175	-0.779	2.6145	1.9661	2.3892	1.3032	2.2983	1.43	1.5328	1.712	1.4883	1.5597	2.1191	0.8757	0.0105	-0.6767	-0.7544	-0.7139	1.1761	-0.8142	-0.7608	-0.7204	-0.7291	-0.6174	1.0995	-0.7402	-0.5942	-0.7543	0.9674	-0.563	-0.6289	-0.6958	-0.6409	-0.6081	-0.6305	-0.7343	-0.5813	-0.6899	-0.7312
S-Adenosylhomocysteine	0.4194	0.3722	1.1182	-0.393	1.8888	0.5839	-0.1216	1.0104	-0.8556	-0.1602	-0.3819	0.4139	2.267	0.9906	1.2518	-0.1356	1.0145	1.1158	0.3611	1.4068	1.0348	1.0335	0.1172	0.7656	-1.2543	-0.2262	0.5728	0.9199	1.2941	0.4365	-0.7515	0.1777	0.1239	0.9198	-0.6588	-0.4662	-0.1804	0.1825	1.6853	-0.8265	-0.0489	-0.659	-1.9655	0.3117	-0.4288	-1.0914	-0.0631	0.802	0.4222
6-{[2-(2,5-dihydroxy-4-methoxyphenyl)-4-oxo-4H-chromen-7-yl]oxy}-3,4,5-trihydroxyoxane-2-carboxylic acid	0.6507	0.9423	2.058	0.8233	1.5404	0.8257	0.6374	-1.0907	-1.2095	-1.2915	-1.3007	-1.2577	1.7593	1.5988	0.3039	0.8108	1.7953	0.6237	1.1787	0.8242	1.8574	0.8585	1.5479	0.8715	1.9044	-1.1299	1.9126	1.9045	2.1477	-0.1603	0.5929	0.0117	0.434	-1.1168	-1.2869	0.2798	-1.0402	-0.0639	0.1007	-0.9922	-1.0394	-1.1992	-0.1354	-1.0559	-1.103	0.0288	-0.2171	0.5678	-1.0715
6-(3,4-dihydroxy-6-methyl-5-oxooxan-2-yl)-5,7-dihydroxy-2-(3-methoxyphenyl)-4H-chromen-4-one	0.8757	0.8634	1.9215	0.7824	1.7723	0.9713	1.3075	-0.0871	-0.1047	-0.1326	-0.094	-0.093	1.8491	1.5025	0.2247	1.1133	2.0159	0.6649	1.6743	1.3445	2.0668	1.6881	1.9865	0.9484	1.8836	-0.811	1.8637	1.7214	2.0197	0.0316	0.047	0.1829	0.0338	-0.0745	0.1349	0.0743	-0.5674	-0.0188	0.3076	-0.7471	-0.7813	-0.0185	0.0897	-0.6697	-0.5943	-0.2419	-1.262	0.2864	-1.4302
3b-Allotetrahydrocortisol	1.7874	2.2869	-0.4537	0.0518	1.2908	2.7716	-0.1688	2.2915	1.106	1.7982	0.9107	1.2135	0.5849	0.102	1.1201	0.456	0.8872	-0.2797	-0.1039	1.2274	0.8977	0.3316	-0.9419	0.702	-0.4652	-0.0076	0.7185	0.6647	-0.3802	1.555	-0.4759	0.7422	0.5147	0.7314	0.6527	-0.7923	0.5706	0.6534	-0.0529	-0.3342	-1.1218	-0.6644	-1.5305	-0.3037	0.0766	-1.3948	-0.8307	0.644	-1.205
3,4,5-trihydroxy-6-{1-methoxy-1,3-dioxo-3-[(3,4,5-trihydroxy-6-{[5-hydroxy-3-(4-methoxyphenyl)-4-oxo-4H-chromen-7-yl]oxy}oxan-2-yl)methoxy]propan-2-yl}oxane-2-carboxylic acid	1.0087	0.9393	0.917	0.8698	0.9546	0.7393	0.8708	0.7678	1.0256	0.8104	1.0457	1.0365	1.1418	0.9772	0.9544	0.9544	1.0538	1.0994	0.9929	0.8334	0.7963	0.9161	0.871	0.9815	0.8791	-1.2992	1.0156	0.8198	1.0204	1.2118	1.1047	1.0088	1.0918	1.0516	1.167	1.1371	-1.2628	-0.0411	1.1164	-1.249	0.879	0.9798	0.3361	-1.269	0.8753	0.3163	-1.2571	-1.305	-0.1205
2-{[hydroxy(1H-indol-3-yl)methylidene]amino}acetic acid	1.2412	0.4431	0.9505	0.2954	0.4913	1.9572	1.3973	0.8329	0.6267	1.3495	0.8489	1.0822	1.2593	1.5246	0.9247	1.0505	1.1796	0.6193	1.7035	1.2792	0.8783	1.3472	1.4331	0.9169	0.8933	-1.3076	-0.1701	-0.8315	-0.1634	-0.4273	-0.3135	-0.8352	-0.0016	-0.3061	0.1909	0.4936	-1.2471	0.0511	0.4914	-0.3273	-0.4987	-0.0792	-0.2269	-0.6303	-0.9967	0.4364	-2.0702	-0.5565	-0.9352
3-Methyl-3-butenyl apiosyl-(1->6)-glucoside	1.3651	1.7356	1.0303	1.9238	-0.7584	1.1203	1.6501	1.1681	0.5784	0.5426	1.8412	1.7206	0.247	0.145	1.2961	1.615	1.0518	1.1356	-0.7051	1.6715	-0.8047	-0.3074	1.7285	1.3001	0.4757	-0.4912	-1.7861	-0.4249	-1.8611	1.1476	0.502	0.8703	0.9603	-1.5881	0.8288	0.3588	-1.2468	1.0814	1.6591	-1.5095	-0.1483	-0.313	0.8235	-1.5746	-0.4795	1.3141	-1.5359	0.3927	-1.1557
Sinapinic acid-O-glucuronide isomer	0.5365	1.1822	1.0347	1.8225	1.3485	0.0695	-0.1716	0.9773	0.3137	0.1899	0.1068	0.4977	1.4045	1.5453	0.5587	1.0322	1.2377	1.2212	1.5467	0.4205	1.1298	0.8315	1.5172	1.7264	1.4994	-0.4994	0.5361	-0.4387	0.5478	0.6863	0.1062	0.0218	0.6543	-0.3337	-0.402	-0.476	0.1007	0.9599	0.393	0.1484	0.1852	0.2384	0.4019	0.5347	0.7515	0.1505	-1.0646	0.2272	0.4839
Ephedrine	3.4593	3.4608	3.4281	0	3.3041	3.507	3.522	3.6929	3.2793	3.5259	3.4489	3.4612	3.6351	3.5092	3.6185	3.5125	3.2645	4.0315	3.1614	2.7547	3.6043	3.7842	2.945	0	3.1129	2.9019	3.231	6.3927	3.7081	3.6231	0	3.3046	3.0756	3.0641	2.8062	2.9915	3.4856	3.5536	0	3.5659	3.4947	3.4342	0	1.9637	0	2.1655	1.8994	2.0146	1.8147
6-{4-[3-({6-[(acetyloxy)methyl]-3,4,5-trihydroxyoxan-2-yl}oxy)-5,7-dihydroxy-4-oxo-4H-chromen-2-yl]phenoxy}-3,4,5-trihydroxyoxane-2-carboxylic acid	1.6764	1.3758	1.1399	1.1029	1.4304	1.0607	0.9061	0.489	0.6103	0.385	0.5211	0.5558	1.3582	1.2392	1.2011	0.9765	1.2468	1.191	1.2	1.1085	1.1039	1.0296	1.3762	1.5109	0.5524	-1.6633	0.4342	0.1972	0.6361	0.9415	0.4423	0.4233	0.7384	0.6266	0.7743	0.5219	-0.3706	0.8451	0.8463	0.2493	0.6011	0.3346	0.5227	-0.6255	0.0468	-0.3442	-1.5849	0.9842	-0.4003
Endomorphin-1	1.3847	1.1235	1.1904	0.2021	1.2643	0.594	-0.3725	0.5498	0.0223	-0.0283	0.2252	0.4347	0.5305	-0.2011	0.6989	-0.0579	0.2013	0.6519	-0.6546	1.3517	0.0891	0.9778	-0.249	-0.2247	-2.6002	-0.494	-0.7704	-0.5983	-0.7263	-0.4579	-1.0564	1.008	1.2655	0.9654	1.7005	1.5751	0.675	1.2098	0.5632	0.7515	1.0023	0.6473	0.3879	0.8057	0.5247	0.6589	0.09	1.3975	-0.8807
AzI	0.7683	0.9664	1.0582	0.27	1.4275	0.692	-0.9498	0.8121	0.9002	-0.715	0.4839	0.6515	0.2309	-0.5084	0.5432	-0.1096	0.4399	0.5417	-1.157	0.8082	-0.0919	0.6722	0.1418	0.5181	-2.4006	0.354	0.2983	0.3207	0.8003	1.0386	-0.0975	0.1873	1.0082	0.2241	0.5868	0.6066	0.6718	1.3093	0.7169	-0.4165	0.0686	0.064	-0.8273	0.1187	0.1604	0.1332	-1.4124	1.4442	0.4593
SQDG(18:3/18:3)	0.6496	1.1194	1.0479	0.1958	1.6413	0.6221	-0.9922	0.9273	0.8576	-1.0375	0.4355	0.5125	0.1395	-0.3781	0.5695	-0.4363	0.2995	0.4292	-1.2826	0.889	-0.2643	0.6778	-0.2238	0.4346	-2.265	0.1624	0.2828	0.2513	0.7139	1.1801	-0.0653	0.1535	0.9645	0.1603	0.5861	0.7212	0.5116	1.5117	0.6917	-0.7722	-0.0955	0.1905	-0.87	0.0339	0.04	-0.0453	-1.2256	1.5754	0.3413
Koryoginsenoside R1	0.7185	1.0544	1.0117	0.2974	1.455	0.6769	-0.721	0.8468	0.8073	-0.9207	0.4381	0.4903	0.2168	-0.2856	0.5858	-0.3049	0.3489	0.4255	-1.2059	0.8655	-0.1709	0.645	-0.0234	0.553	-2.3324	0.2205	0.265	0.2901	0.7553	1.1258	-0.0429	0.2181	1.0043	0.1594	0.6334	0.7127	0.5392	1.3807	0.717	-0.5695	0.0762	0.2431	-0.9748	0.1671	0.0598	0.1362	-1.1384	1.4776	0.3894
4-Phosphopantothenoylcysteine	1.1417	1.1095	0.8056	0.9668	1.0914	1.0581	0.3321	-0.0206	0.5025	0.9287	0.3445	0.4848	1.1797	0.9754	1.0889	1.0684	1.1689	0.8889	1.1257	1.0549	0.7968	1.0407	0.7139	1.0835	0.1047	-1.697	-0.6528	-1.6764	-1.2064	0.0185	-1.8538	-1.7983	0.9525	0.6191	0.7156	-0.8673	-0.5362	0.5978	0.7303	-1.5455	0.089	0.4954	0.0627	0.6433	-0.1807	0.5754	-1.4741	0.4139	0.3645
Salicylaldehyde	1.3268	0.6113	0.7838	0.4704	0.7581	0.661	-2.3757	0.208	-0.6356	-0.1288	-0.3489	-0.4782	1.4506	1.0239	1.4599	0.4556	1.4235	-0.0001	0.3414	1.3593	0.923	0.5364	0.9718	1.0762	-1.4964	-2.1941	-1.9399	-2.1634	-2.328	-1.6598	0.82	0.5959	0.8507	-1.0985	0.8169	0.9362	-0.9602	0.8845	1.2184	-1.5721	-0.862	0.186	-0.4114	0.0463	0.1485	1.0185	-1.6222	0.4691	0.1692
6-[(5-acetyl-4-methoxy-1-benzofuran-6-yl)oxy]-3,4,5-trihydroxyoxane-2-carboxylic acid	1.018	0.4192	0.6765	0.6156	0.6633	0.5772	-1.625	-0.0726	-0.449	0.3193	-0.0676	-0.4756	1.2557	1.1579	1.0149	0.6223	1.0458	0.2379	0.6051	0.8509	0.6775	0.5372	0.8941	0.8626	-1.5149	-1.4886	-1.591	-1.5377	-1.6594	-1.6698	1.1648	0.9333	1.0472	-0.3149	1.1907	1.1958	-1.2763	0.8734	1.3084	-1.3388	-0.2818	0.7795	0.1893	0.1083	0.1089	0.8135	-1.3629	0.4904	-0.6041
5-Hydroxy-1-(4-hydroxyphenyl)-3-decanone	0.4861	-0.3435	-0.3958	-1.6569	0.3936	-0.0297	0.1924	0.7064	0.72	0.3374	-1.1621	-0.1725	0.4083	0.2055	0.8967	0.343	0.6411	0.7588	0.6084	0.586	0.7046	0.5016	0.1774	0.8573	0.9552	-0.5552	1.5151	1.1686	1.7979	1.0524	0.1226	-0.3453	0.1421	-0.079	0.5219	1.5512	0.69	1.2137	-0.0526	-1.0877	1.1744	0.0836	0.3087	-0.238	-0.5909	0.0101	-0.525	1.0451	-0.5054
Trans-p-Menthane-1,7,8-triol 8-glucoside	0.5492	-0.3965	-0.2017	0.2182	-0.2986	0.733	0.6126	-0.3149	0.9462	-0.2777	0.4875	0.4155	-1.6728	-0.9689	0.6593	1.4495	0.3277	0.1393	0.0628	0.2371	0.2276	-1.5564	-0.9	1.5069	1.1541	-0.7269	0.3513	0.5118	1.6067	0.245	0.9483	0.8453	-0.7811	-0.3635	0.1031	1.1242	-1.3013	0.719	-0.1876	-1.231	1.0219	-0.0177	0.3251	-1.3243	-1.3934	-1.4542	-1.1359	0.0209	-1.3471
1-(4-hydroxyphenyl)-4-methylpent-1-en-3-one	0.0242	1.1188	0.362	0.0837	0.586	0.0296	0.9043	-0.2071	-0.1363	-2.3643	1.0551	1.3077	1.0818	1.2547	0.4165	0.0382	0.2532	0.7995	-0.2586	-1.3007	-0.3007	-2.8625	-1.0006	0.7604	0.5249	-0.0062	-0.6236	-0.2109	-0.2675	0.5671	1.3079	0.9555	0.7889	0.8795	0.7194	0.5369	-0.0003	1.4349	0.926	0.4829	1.084	-0.4342	1.2519	0.1404	0.3284	0.9639	-0.6104	1.3068	0.5648
Glycerol 1-propanoate diacetate	0.5215	0.5846	0.5371	0.7845	0.4063	0.478	1.0482	0.8069	0.8507	1.2735	1.5267	1.6072	0.9037	1.1429	-0.0202	1.1272	-0.0459	0.0473	0.4065	0.6405	0.4113	0.3024	0.5901	0.5007	1.3717	0.3012	0.5627	0.2311	0.4146	1.0712	1.2348	1.0392	0.0656	0.2585	0.5477	0.5503	-0.0946	-0.2998	0.0318	-0.4448	-0.2083	0.3635	0.5513	-0.2475	0.566	0.1985	-0.9877	-0.2164	-0.3937
Didemethylcitalopram	0.1753	0.2308	0.39	0.3631	0.6713	0.5803	0.1998	0.2121	0.3205	0.0748	0.3559	0.3267	0.2206	0.4681	0.3157	0.3064	0.2553	-0.0661	0.2478	0.3126	0.2571	0.2942	-0.177	0.2669	0.2304	-0.0066	-0.0293	0.1592	0.4352	0.3323	0.5751	0.4442	0.5051	0.4639	0.301	0.2899	0.4918	0.4844	0.6135	0.2698	0.2456	0.6189	0.6824	0.3058	0.3362	0.1201	-3.728	0.4474	-0.0983
Fenoprofen glucuronide	1.4772	0.5792	1.3531	0.4972	1.682	1.7082	-1.6929	-0.3121	-0.6653	0.3208	-1.0443	-0.1892	0.256	0.7161	0.7843	0.9786	1.1896	-0.1103	0.3925	1.0961	0.4749	-0.2134	-0.2364	0.9113	-1.3713	-1.4162	-1.3879	-1.3836	-1.5707	-1.618	1.0741	0.6737	0.9143	-1.3936	0.8953	1.0001	0.3514	0.7309	0.7258	1.1841	-0.1334	-0.1847	0.2965	1.123	1.2253	0.5798	1.1515	0.6336	-1.3146
Anhydroamarouciaxanthin B	1.4894	1.8361	1.3438	1.3944	1.8868	1.3613	-0.8423	0.0239	-0.8428	-0.8431	-0.2092	-0.8423	0.9473	-0.8416	1.4852	1.6849	1.4604	1.6109	1.4188	1.4606	0.7935	-0.843	1.3514	1.0598	-0.8399	0.1626	-0.8416	-0.8405	0.022	-0.8432	-0.8418	1.1921	-0.6812	0.5051	1.323	1.4244	-0.8363	1.071	-0.8428	-0.8351	0.3688	1.1911	-0.8381	1.4289	1.2938	-0.8411	-0.8358	1.2447	-0.841
7a,12a-Dihydroxy-3-oxo-4-cholenoic acid	2.0407	2.8457	0.1395	1.3431	2.0418	2.2396	-1.0768	-0.6475	-0.9049	-1.0825	-1.1026	-1.0094	1.9176	1.5515	1.7557	1.8647	-0.678	1.4481	1.1029	2.8401	0.1157	0.89	2.0962	1.1318	-0.815	-0.7323	-0.6971	-0.6917	-0.9247	-0.9836	-0.4968	-0.5584	0.4912	-0.25	1.2437	1.7073	0.3673	-0.2217	1.4374	-0.2734	-0.5364	1.2789	0.7272	0.9363	-0.6742	-0.6615	0.5151	0.3504	-0.6058
L-Palmitoylcarnitine	1.1299	0.5589	0.5546	0.5346	1.2005	0.9599	-1.5099	-1.221	-1.2652	-1.0296	-0.4606	-0.3678	2.0659	1.528	1.7318	2.063	-0.0276	1.9845	0.4526	1.6054	-0.1993	1.7686	1.9029	0.596	-0.7292	-1.2214	-1.3319	-1.5085	-1.9129	-0.8287	0.8921	0.8536	1.2764	1.0526	1.7745	1.8087	0.2596	0.3447	0.8191	0.5515	0.3278	1.1152	1.619	0.7997	0.183	0.3851	0.3279	1.1546	-1.4919
Bufalin	0.8191	1.163	0.2773	0.3253	1.0471	0.8655	-0.8484	-1.5864	-0.7541	-1.6557	-1.3633	-1.2075	0.8355	0.6175	0.6181	0.808	0.0091	0.6897	0.3293	1.1028	-0.3447	0.3809	0.8687	0.1946	-1.5461	-1.7975	-1.5892	-1.1142	-1.6247	-1.0114	1.3992	1.0996	1.3884	1.0817	1.4655	1.792	0.7143	0.9661	1.4339	1.0106	0.7924	1.6378	1.4365	1.1687	0.6996	1.2657	0.7479	1.366	-1.7248
3alpha,7beta,12alpha-Trihydroxy-6-oxo-5alpha-cholan-24-oic Acid	0.9148	1.2225	0.3014	0.4245	1.0359	0.9259	-1.4546	-1.174	-1.0469	-1.2693	-1.7753	-1.7681	0.9022	0.7094	0.7116	0.8733	0.0146	0.7516	0.4091	1.1821	-0.2141	0.4975	0.8846	0.3054	-1.6548	-1.6066	-1.586	-1.5829	-1.7187	-1.7531	1.3262	1.0655	1.3388	1.0381	1.401	1.7323	0.7021	0.924	1.3856	0.967	0.7252	1.5727	1.3468	1.1217	0.6832	1.1941	0.696	1.2788	-1.5328
Capsoside A	1.3848	1.133	1.357	0.7057	2.7816	1.3028	-0.9397	-0.8198	-0.9673	-0.9862	-0.9797	-0.9378	1.0707	-0.208	1.7382	1.6621	0.0038	2.2167	0.1151	0.5768	-0.3721	1.9469	0.7032	0.3078	-0.8031	-0.7706	-0.8975	-0.8314	-0.9823	-0.9953	0.9519	1.0665	1.5503	0.5153	1.5429	1.1787	0.879	1.2806	1.8854	1.3322	1.7563	0.6833	1.3837	1.3024	0.3732	0.1343	1.3186	2.1379	-0.8596
MG(0:0/18:4(6Z,9Z,12Z,15Z)/0:0)	1.1871	1.272	0.8949	0.4673	1.6789	1.7423	0.3159	-0.4902	0.0153	-0.5019	-0.682	-0.8619	1.5412	0.8807	1.545	1.2871	0.2132	0.9099	0.0746	1.4974	0.445	1.2368	0.7601	0.7316	-0.6602	-1.3483	-1.4546	-1.3992	-1.5256	-1.3615	0.9165	0.6037	0.6505	0.4739	1.0495	1.0162	0.9684	0.7377	1.6388	1.0539	1.0178	0.8627	0.7736	0.9162	1.0717	0.5355	1.0001	1.3457	-1.4229
Indole-3-acetic-acid-O-glucuronide	1.5121	1.7261	0.8689	0.4525	0.9606	1.4687	1.1496	0.5858	-1.5458	1.6104	-0.5902	-0.7175	-1.5972	0.9045	0.4205	1.4466	-0.0194	-0.0541	1.3629	0.8954	0.6447	1.4877	0.7515	0.3501	0.1273	0.6995	-0.8499	-0.0156	-1.5563	-0.8722	0.8246	1.4148	-1.4684	1.0086	0.8133	-1.481	0.6167	-1.4971	-1.5459	1.0367	-0.2086	0.9709	0.2124	-1.3306	0.5979	-0.3579	0.5232	-1.0493	1.4054
Sulfamethoxazole N1-glucuronide	1.2853	1.3398	0.9394	1.2426	1.3766	1.1224	0.9696	-0.6006	-0.7913	-0.923	-0.0261	-0.8688	-0.9264	-0.8091	1.4301	1.5891	1.1575	1.6244	1.3438	0.9425	1.4023	-0.7989	1.5044	1.471	-0.2215	-0.6635	-0.6374	-0.6334	-0.806	-0.8497	-0.2326	-0.2388	-0.7816	-0.6426	-0.9156	-0.1732	0.7482	-0.7481	-0.8713	-0.4425	1.0285	-0.7748	-0.7708	-0.5447	-0.6204	3.4607	-0.3384	-0.5606	-0.124
6,8-dimethyl-2-phenyl-3,4-dihydro-2H-1-benzopyran-4,5,7-triol	0.7844	1.8067	1.3669	0.8787	1.5059	0.8624	-1.1311	-0.8685	-1.0259	-1.1346	-1.1468	-1.0898	1.7091	1.1	0.8898	1.0614	1.2026	0.8906	0.5478	0.2966	1.2153	0.272	0.8816	1.2389	0.4553	-0.014	-0.7094	-0.8955	-0.3136	-1.0741	-1.1091	-1.0422	-1.0178	-0.9031	-1.1285	2.4645	0.8407	0.3783	-1.0919	-0.7378	0.6799	1.8307	1.5267	-0.8222	-0.8848	1.1687	0.4847	0.7838	1.0453
1-(3-Methyl-2-butenoyl)-6-apiosylglucose	1.1142	1.1421	1.3289	0.7415	0.8797	0.9079	-0.2737	0.3312	-1.581	-0.1932	-1.6399	-1.6123	1.2988	0.8915	0.8222	0.8587	1.1884	1.221	0.9261	0.9275	1.0588	1.2247	1.3433	1.0609	-1.554	-1.529	-1.5183	-0.8569	-1.587	-1.6046	0.5532	0.646	-1.5771	0.9211	-0.1293	0.4993	0.7171	-1.5635	-1.6133	0.8611	0.0729	0.6028	0.9164	0.6064	0.3401	0.5428	0.7407	0.5985	-1.4905
Monobutylphthalate	-1.1411	0.9314	1.2974	0.4347	0.1459	0.6222	0.6381	1.2217	-1.1619	1.1285	-0.1452	-0.0797	0.603	0.9547	-1.173	-0.5911	-1.1937	-0.3864	-1.187	1.1628	1.1064	-0.8724	0.7686	0.5601	-1.0018	0.8667	-1.0939	-0.8106	0.0923	-0.6226	-0.0327	1.5709	-1.0535	1.6893	-1.0743	-0.4281	3.4502	-0.6699	-1.1621	0.4113	-0.8938	-1.0004	-0.4622	-0.7041	0.3283	-1.0618	1.5323	0.5413	-1.0569
3-Hydroxy-p-mentha-1,8-dien-7-al	0.6572	1.3787	2.1575	0.6768	1.0936	-0.1163	0.623	0.8427	0.8781	0.7976	0.4953	0.4851	0.7513	-1.1466	0.0635	0.492	-1.2473	0.7275	1.8356	0.4548	1.033	0.4715	1.6433	0.4077	0.3443	2.0619	1.3189	1.3421	-0.3195	0.9986	-1.1589	0.1352	-0.2076	0.3454	-1.1295	-1.1265	1.7679	-1.1486	-0.6844	-0.8478	-0.7245	-0.2446	-0.0508	-0.1791	0.6533	-1.1172	1.8046	-1.0473	-0.3038
Musabalbisiane B	0.9448	0.8004	1.0388	0.3229	0.9761	0.3858	-1.5034	-0.1634	-0.4387	-1.5061	-1.5154	-1.472	-0.2553	-0.2753	-1.4219	-1.3757	-1.4192	0.8632	1.0044	1.892	1.3493	0.8152	1.3395	0.2736	-1.3814	-1.3428	0.7487	0.8419	0.9055	0.681	-1.4867	0.1007	0.1129	0.9074	-1.5015	-1.4699	-0.0528	-1.396	-1.4736	0.1793	-1.2513	-0.2532	-1.4104	0.4029	0.3712	-0.2578	0.6197	0.6887	-1.2837
Artabsinolide D	1.0592	0.7545	-0.4511	1.5649	1.1565	1.2996	-0.0787	0.3218	-1.6285	-1.6428	-1.6379	-1.6061	0.1939	0.3939	0.4516	-1.5742	-0.6676	0.0698	0.8715	1.2162	-0.1598	1.369	0.8183	-0.3756	-1.504	0.8669	-1.5756	-1.5255	-1.6399	-1.6497	0.2166	0.7621	0.0039	0.3878	-0.9991	-0.8507	0.4727	-0.3253	-1.0344	1.1083	0.6192	0.8254	-0.2887	0.9007	0.8871	-0.9791	0.6635	0.4856	1.0201
Linderalactone	0.1837	0.6672	0.4096	0.3903	0.6171	0.4363	0.5671	0.6484	-0.0211	-3.0488	0.5264	0.9827	-3.0508	-2.9813	0.2413	0.3809	0.3125	0.7952	0.3089	0.4143	0.3325	-0.6396	0.1214	0.338	-0.0717	0.2149	0.1697	0.2922	-0.8244	-0.0547	-0.4101	-0.2924	-2.9648	0.5302	-3.0445	-0.8938	0.5501	-0.8567	-0.7063	0.4509	0.3535	0.1993	-0.1589	0.6751	0.2978	-0.1358	0.9251	0.328	0.5597
4-Phenethylphenol	0.5496	0.9239	1.1811	1.4362	0.2106	0.8986	0.6386	0.8195	-1.0184	-1.1808	0.4601	1.567	0.9349	0.4458	-0.4846	-0.9251	2.0058	0.5261	0.5432	0.7397	0.0752	0.7887	0.4216	-0.5555	-0.9362	-0.7121	-0.0855	-0.4539	-1.0366	-1.0904	-1.1428	-1.0428	-1.0064	0.2004	-1.1717	-1.1099	1.0358	-0.965	-1.1171	1.0985	-0.6815	-0.6063	-0.3828	1.4755	-0.6262	-0.8897	2.1473	-0.7337	1.1292
Methionyl-Tyrosine	1.5299	-0.6722	1.5403	0.7616	0.9028	1.0392	-0.5995	-0.4828	-0.6262	-0.6446	-0.6383	-0.5976	-0.698	-0.5562	-0.1897	-0.5566	0.8744	-0.3704	-0.6513	2.0463	-0.6699	0.2359	-0.6889	-0.0507	-0.4666	1.0621	-0.5584	-0.4941	-0.6409	-0.2742	-0.5686	-0.5043	-0.5181	-0.3407	-0.5389	-0.5358	1.5813	-0.5582	-0.6264	-0.2543	-0.359	-0.4652	0.9697	0.7366	-0.3614	-0.5265	-0.2833	-0.4558	2.2047
Scorzoside	1.7991	1.3808	3.1217	-0.8214	1.0689	0.8577	-0.9452	-0.6103	-0.8111	-0.9496	-0.9653	-0.8926	-0.9533	-0.8298	-0.8087	-0.7315	-0.8042	-0.1664	-0.9143	1.7361	-0.8644	1.3747	0.4199	1.6754	-0.7409	-0.6764	0.5037	-0.6448	-0.8265	-0.8725	-0.9172	-0.1485	-0.8008	-0.6544	-0.9419	-0.8891	-0.0212	-0.7655	-0.8953	0.1772	1.4476	-0.7936	-0.7895	1.6093	2.1243	-0.1689	1.2644	0.3549	2.4918
Sulfolithocholic acid	1.5199	1.5421	2.2281	0.0242	1.3419	0.925	-1.7506	-0.696	-0.9766	-1.7809	-1.7767	-1.7494	0.7612	0.3005	-1.776	-0.934	0.1775	0.7691	0.4215	1.1256	0.7149	0.8774	1.0797	0.979	-1.6614	-0.2842	0.2844	0.0609	-0.6111	-0.3315	-0.5038	-0.0882	-0.2739	0.2013	-1.0236	-0.438	-0.5385	-0.0015	0.8096	0.8388	0.8174	0.9655	0.5982	1.0551	1.586	0.7057	0.8135	0.3227	1.6056
Citronellyl beta-sophoroside	0.8422	1.4243	2.7517	0.3484	1.1669	0.7724	-2.0492	-0.207	-1.1754	-0.5069	-1.8345	-1.0136	0.3447	0.6096	-1.236	-2.0019	-0.4148	0.1536	0.5876	1.1917	0.7504	1.1013	1.5581	0.1954	0.1525	-0.3258	0.1112	-0.0943	-1.0168	-0.559	-1.2061	0.164	0.3912	-0.5888	-1.9824	-0.0004	0.9226	0.6683	1.0984	0.2243	0.5301	-0.7284	0.1382	0.6676	1.5389	0.1107	1.4969	0.9185	1.2181
Artemoin A	0.111	0.0403	0.3641	0.2678	0.6427	0.4965	-1.1349	-1.1386	-1.2489	-1.2631	-1.2582	-1.2269	1.1183	1.139	0.3864	-0.9788	-0.6427	-1.3479	-1.2682	1.029	-1.2825	-0.0212	-0.2072	-1.2476	-1.1262	-1.1018	-0.5084	-1.1473	-0.4662	-1.2699	0.4923	0.8733	0.942	0.1615	0.7751	0.5064	0.1112	0.7168	0.7043	-0.4696	0.8034	0.3513	0.8057	0.0308	0.7437	0.117	-0.2806	1.0137	-1.1684
Ferulic Acid	-0.0215	0.2199	-0.5738	0.219	0.9165	0.3128	-0.9088	-0.24	0.1299	-0.9982	-0.2239	0.0088	-0.1328	0.0188	0.043	0.8652	-0.8421	0.5433	-1.1362	-0.7672	-0.0066	-0.3639	-0.3356	0.235	-1.5843	-1.5895	-0.4873	-1.3943	-0.8647	0.0149	0.4316	0.4771	1.3034	-0.8154	0.8056	0.2846	0.2607	0.5129	1.6875	0.6361	0.792	0.2876	0.2532	0.2838	0.4796	0.762	-0.5064	0.5281	-2.1019
Diethylpropion(metabolite VIII-glucuronide)	0.1704	0.9735	-0.3473	0.3753	1.1541	0.0638	-0.7464	-0.3928	0.6995	-0.7243	0.334	0.4952	-0.2339	-1.1603	0.7039	0.6889	-0.5242	0.153	-1.2925	-0.5999	-0.7309	-0.1227	-0.4973	-0.858	-0.8761	-1.2473	-1.0671	-1.3674	-0.1833	-0.1176	0.6415	0.7032	1.0218	-0.4568	-0.0178	-0.0853	-0.1165	0.9999	1.2194	0.1504	1.4456	0.2825	-0.3221	0.549	0.4328	0.9359	-0.5628	0.9832	-1.624
Scytalone	0.0308	1.025	-0.4593	0.3349	1.3215	-0.0284	-0.912	-0.3592	0.8046	-0.8141	0.1776	0.5142	-0.4158	-0.9833	0.6706	0.7099	-0.5028	0.028	-1.4808	-0.7369	-0.7994	-0.5097	-0.7533	-0.8496	-1.3014	-1.7501	-0.9622	-1.3017	-1.4401	-0.2693	0.5432	0.7827	1.1477	-0.7656	-0.1044	-0.2146	-0.2839	1.1457	1.2948	0.0108	1.6645	0.2741	-0.4737	0.535	0.3004	1.0559	-0.1828	1.0843	-1.7411
LysoPC(22:4(7Z,10Z,13Z,16Z))	0.3989	0.0544	-0.1714	-0.5236	0.4547	-0.3261	0.3767	0.3027	-0.2574	0.1618	-0.5404	0.4846	0.49	-0.0924	-0.0682	-0.6321	0.0278	-0.3955	0.1297	-0.2494	-0.5341	-0.3915	-0.218	-1.5728	-0.0667	-1.4358	-1.525	-1.4785	-1.5846	-1.5937	1.6085	1.4546	1.3965	1.4172	1.7251	1.7916	0.9905	1.1085	1.3882	1.1939	0.9179	1.5915	1.6682	1.167	1.6111	1.5206	-0.2314	1.1686	-1.4984
Cis-4-Hydroxycyclohexylacetic acid	0.4358	-0.2323	0.8033	-0.4954	0.7075	1.0994	0.4776	0.9485	1.0148	0.7638	0.9393	0.5938	0.1561	0.564	-1.7278	-0.4467	-0.6097	-1.822	0.3635	0.4108	-0.7241	0.5021	-0.9975	0.9906	0.2375	-0.2244	-1.2305	-1.613	-1.1412	-1.7408	1.7335	1.7682	0.415	0.7208	0.5582	1.1454	0.4792	-0.0712	0.7211	0.2835	-0.0284	0.7858	-0.0472	0.5925	0.9253	0.2064	0.4363	-0.2679	-1.635
O-6-deoxy-a-L-galactopyranosyl-(1->2)-O-b-D-galactopyranosyl-(1->4)-2-(acetylamino)-1,5-anhydro-2-deoxy-D-arabino-Hex-1-enitol	0.3584	0.7978	0.037	0.0968	0.9025	0.0751	-1.7437	-0.6353	-2.3307	-2.3414	0.5826	0.0404	1.0557	-0.2298	0.6394	0.011	1.0569	0.067	1.016	0.1719	-0.3512	-0.2	-0.0604	1.1309	-0.5917	0.2755	-0.5652	-0.3398	-2.3392	-2.3465	-1.7876	0.1515	1.0642	-0.6468	0.7195	1.2995	-0.248	0.7917	1.7169	-0.0065	-0.2231	1.0802	0.4925	0.4811	0.1402	0.5182	1.4407	0.9957	0.3851
6-{[5,7-dihydroxy-2-(3-methoxyphenyl)-4-oxo-4H-chromen-3-yl]oxy}-3,4,5-trihydroxyoxane-2-carboxylic acid	0.0389	0.5925	0.5203	-0.1446	0.4019	-0.1648	0.0791	-0.2073	-1.2172	-1.5564	-0.5601	-0.3056	1.0327	1.4666	-1.5565	0.5371	0.1677	0.1125	0.1112	-1.1249	0.681	0.5421	-0.1824	0.2241	0.7076	0.1784	0.653	0.192	-0.2809	-3.1406	0.3422	0.6478	-0.2611	2.2523	-1.116	-0.1978	0.896	0.4623	0.1336	0.9693	1.137	-0.1277	0.0597	0.6619	-2.9261	0.3772	0.8077	0.8368	-0.1022
6-{[3-(6,7-dimethoxy-2H-1,3-benzodioxol-5-yl)oxiran-2-yl]methoxy}-3,4,5-trihydroxyoxane-2-carboxylic acid	0.3351	0.2643	0.8142	0.3347	0.7458	0.2541	-1.0102	-1.8425	-0.8901	-1.0935	-0.8802	-1.4846	1.067	0.9349	-0.0087	0.6978	0.7128	0.4249	0.5515	0.3759	1.0723	0.6367	0.7396	0.639	-0.6356	-1.7087	-0.9778	-0.562	-0.3527	-1.664	-0.6753	-0.1771	1.0677	0.7752	-0.0205	-0.1043	1.4525	0.7789	-0.0499	1.6365	0.8895	-1.9736	1.1681	1.1174	1.7119	0.3914	1.3742	0.9634	-0.3425
Hesperetin 5,7-O-diglucuronide	0.6627	0.1455	1.0773	0.7168	0.94	-0.1575	-1.8687	0.0191	-0.0249	-0.391	0.3074	0.425	0.5811	0.2622	0.9988	0.7727	0.9568	0.0891	0.659	0.148	-0.1432	0.6326	-1.9099	0.8383	-1.8074	-1.7927	0.3409	0.7939	0.7384	0.0934	-1.8545	-1.8248	-0.2633	0.8177	-0.402	-1.8394	0.8632	-0.3028	0.063	0.7798	0.6028	0.7142	0.8332	0.5224	0.3294	0.1596	-0.1975	0.0876	-0.2563
8,12-Epoxy-4(15),7,11-eudesmatrien-1-one	-0.4413	-0.0826	-0.4565	-0.866	-0.4245	-0.5628	-0.4317	-0.3055	0.5463	-0.5845	0.2293	0.1074	-1.9632	-1.8875	0.3785	-0.5775	-0.0357	-1.4925	-0.4199	0.194	-0.5538	-0.6012	-1.8898	-0.3614	-0.2228	0.3192	0.2784	0.5532	-0.3832	-0.2384	-0.8796	0.0492	0.4575	1.1755	-0.0644	-0.244	1.1977	0.1492	0.8137	0.3487	1.6737	0.8846	1.5325	1.0415	1.4556	0.3473	0.4489	0.5358	-0.7756
16alpha-hydroxyprednisolone	-0.0352	0.2723	-0.4175	0.522	0.5358	-0.0462	-1.3256	0.5632	0.3228	-0.0346	0.0022	-0.0442	-0.7964	-1.2961	-0.1533	-1.2246	-1.3655	-1.4315	-0.2099	0.2051	0.2857	-0.8218	-1.3866	0.0528	-1.235	-1.2134	-0.4258	0.2424	-0.4166	-0.5142	-0.1207	0.3655	0.5781	0.2809	-1.2843	-1.2822	1.6332	0.3249	-0.508	1.1614	1.621	-0.3164	0.9464	1.2997	1.0635	0.98	1.4162	0.7587	0.8315
Scopolin	0.0868	0.5494	-0.206	-0.1903	-0.1514	-0.3486	0.7363	-0.2927	-0.463	-0.6066	1.0403	-0.8304	-0.4188	0.0457	-0.0935	0.2633	-0.4097	-0.2003	-0.1471	-0.289	-0.192	-0.4665	-0.3603	0.1214	-0.498	-0.4415	-0.407	-0.7624	-1.5813	-1.5826	0.9748	1.1314	0.0479	0.1016	-1.5844	1.1503	1.3733	0.491	0.2419	1.1119	1.0572	1.2593	0.0323	1.4714	0.1993	1.3482	1.8574	1.1745	-0.6816
Demethyloleuropein	-1.4279	0.8355	0.3619	0.4186	0.6971	0.6374	0.8846	0.5716	0.5778	-1.5262	0.4242	0.0846	-1.5276	-1.4776	0.322	-0.0665	0.3669	0.9562	0.5912	0.2374	0.0887	-0.19	0.0026	0.2774	-1.4415	-1.4153	-1.4041	-1.4024	-1.4763	-1.4949	0.8384	0.8388	-0.0714	0.8948	0.0326	1.0488	0.5818	0.0334	0.0249	1.0107	0.1744	1.0788	1.0075	1.3518	0.9185	0.9022	1.0586	0.7055	0.1786
10-undecynoic acid	0.2557	0.6113	-0.2108	0.1957	0.0848	-0.1493	1.1072	-1.3633	2.4695	-0.0396	0.8571	0.745	-1.0412	-0.3878	-0.0175	0.0526	-1.3118	-0.3659	0.4362	-0.7103	0.4685	0.3964	0.4112	0.6982	0.0549	-1.7552	0.5315	0.9318	-0.2395	1.6486	-2.7287	-1.3015	-0.6154	1.2261	-1.8851	0.7003	0.3044	0.4629	0.2888	0.1011	-0.1598	0.8911	-0.8263	-0.1416	1.1768	1.1027	2.1369	0.8517	-1.2577
Sequiterpene Lactone 326	0.4062	0.8008	1.0331	0.6328	1.4764	0.9563	-0.7584	-0.4962	0.4156	-3.1957	-1.1968	-0.1064	0.91	1.2203	0.5468	0.4786	1.0691	0.7302	0.7652	1.0466	-0.0888	1.1712	-0.438	1.4171	-0.473	-1.4567	-0.5863	-1.1515	-2.3959	-0.1658	-0.8383	-0.9053	-0.5497	-0.8377	-1.6382	-1.2437	0.589	0.5935	0.491	1.0491	0.6955	-1.1973	-0.2904	0.3253	0.3042	1.3422	1.1268	0.7988	-0.7129
Neoraunone	0.2085	0.3763	0.0581	0.3065	0.4374	0.3	-0.5125	-0.1502	-0.3227	-3.5566	-2.1333	-1.6159	0.4403	0.4279	0.0858	0.6255	-0.0962	-0.0749	-0.0689	-0.0055	-0.5885	0.2384	0.0574	0.1297	0.5449	0.1252	0.2563	-0.1883	0.1746	-0.0549	0.4094	0.3023	-1.7365	0.6438	-2.5504	0.2169	0.5977	0.3434	-0.3186	1.0804	0.3813	0.6269	0.1936	1.1101	0.8214	0.6547	0.6443	0.1435	0.2987
3,4,5-trihydroxy-6-(4-methoxy-1-benzofuran-5-carbonyloxy)oxane-2-carboxylic acid	0.2359	0.2263	0.8244	-0.2525	0.6148	-1.0868	-2.5596	0.5334	0.6401	-1.9964	-0.0542	-0.4551	-0.8111	-2.4586	0.3507	-0.3251	0.6332	0.4906	0.0608	0.8433	0.3499	0.3172	-1.3455	0.488	-2.3808	-0.0341	0.2613	0.3923	0.6316	-0.0651	-0.1822	-0.0985	0.9382	-1.0221	-0.708	0.1299	-0.0257	0.7355	1.166	-0.7304	1.4505	0.3855	-0.1037	0.2247	0.4611	0.2335	-1.0074	1.008	-1.9962
3,4,5-trihydroxy-6-{[5-hydroxy-2-(4-hydroxyphenyl)-4-oxo-7-{[3,4,5-trihydroxy-6-(hydroxymethyl)oxan-2-yl]oxy}-4H-chromen-3-yl]oxy}oxane-2-carboxylic acid	0.5609	0.0056	0.6291	-0.2175	0.6498	-1.2334	-1.556	0.7813	1.1913	-0.8754	1.1204	1.0422	-0.3482	-1.3214	1.1004	-0.4512	0.7583	-0.1578	0.2247	0.6597	-0.3269	0.1401	-0.7078	0.726	-1.9534	-0.5153	0.6315	0.4401	0.6108	0.9689	-1.3317	-0.6597	0.3612	-0.206	-1.7361	-1.5657	1.0247	0.4411	0.5605	0.0153	1.4446	0.6323	0.5542	0.3949	0.6987	-0.1664	0.1782	0.8931	-0.1943
6-[4-(3,5-dihydroxy-4-oxo-7-{[3,4,5-trihydroxy-6-(hydroxymethyl)oxan-2-yl]oxy}-4H-chromen-2-yl)phenoxy]-3,4,5-trihydroxyoxane-2-carboxylic acid	0.4565	-0.2869	0.537	-0.263	0.5025	-1.6765	-1.3999	0.775	1.2171	-0.7738	1.3432	1.1346	-0.6263	-1.5986	0.9931	-0.6747	0.6628	-0.6189	0.1117	0.5351	-0.589	0.0024	-1.0181	0.49	-1.5729	-0.3205	0.6125	0.5452	0.6789	0.924	-1.2395	-0.6986	0.3804	-0.1985	-1.6523	-1.4622	1.1553	0.3353	0.5037	0.046	1.5829	0.7845	0.8143	0.5301	0.8626	-0.1521	0.4262	0.9138	-0.1783
Quercetin 3-beta-D-glucoside	-0.1431	0.012	0.2873	-0.6058	0.0504	-1.8897	-2.1205	-0.3173	0.2668	-1.7902	-0.4942	-0.4662	-0.4012	-1.4084	1.0106	-1.1585	0.7436	0.7636	-1.3732	0.0384	-0.7473	0.4247	-1.491	0.2243	-1.7804	-0.7368	0.3991	0.2998	0.4113	0.4588	-0.5052	0.2241	1.209	0.2103	-1.0438	-0.0924	0.8868	0.9211	1.0988	0.1368	1.2505	0.6913	-0.8822	0.638	0.9721	0.7849	0.5003	1.0511	-0.9423
Laricitrin 3-galactoside	0.7526	0.4756	0.6749	-0.0949	0.7659	-1.5042	-2.8433	0.4347	0.9743	-1.3887	0.7546	0.5846	-0.4426	-1.3311	1.0681	-0.3169	1.0547	0.913	0.0261	1.017	0.128	1.2009	-1.0567	1.0123	-2.3948	-0.0762	0.6569	0.5295	0.6454	0.4835	-1.0436	-0.3759	0.8468	-0.3521	-0.8319	-0.6183	0.9653	0.7021	0.411	-0.0462	1.6633	0.814	-0.0998	0.4645	0.7133	-0.0218	0.5492	1.199	-0.0782
3'-Sialyllactose	-0.2837	-0.3873	0.1915	-0.2065	-1.1024	-0.2385	-0.7077	-1.5228	0.2099	-2.8149	-1.4989	-1.4359	-1.438	-0.3818	-2.9897	-0.5661	-3.0048	-1.3454	0.5216	0.4442	-0.3787	-0.5606	-0.599	0.0947	-2.2329	0.046	-0.2306	-0.7797	-0.2363	-0.038	0.6447	0.3473	0.5747	0.0715	0.293	0.3907	0.421	0.5746	0.6698	0.4847	0.9433	0.9616	0.5509	0.9247	1.2261	0.4266	0.5926	1.0909	0.2924
Orthosporin	-0.5674	-0.0548	-0.1824	-0.9518	0.014	-0.0993	-2.2448	-0.141	-0.8373	-0.981	-1.8728	-2.1978	-2.1306	-0.0267	-1.1943	-0.8609	-2.1188	-1.8911	-1.0034	-0.7228	-1.0963	-0.0032	-1.7319	-0.8217	-0.142	0.2404	0.5266	0.3827	-0.5541	-1.8188	0.1492	0.8494	0.331	1.2127	-0.1497	-0.067	1.5555	0.2187	-0.2077	1.1779	0.6043	0.5373	0.5006	0.4174	0.9823	-0.0547	2.2393	0.8401	-0.6383
Galacturonic acid	0.3383	0.0264	-0.364	0.3021	0.3232	0.044	-0.8224	-0.5507	-2.2145	-0.4076	-0.3679	-0.4115	-2.3371	-1.1377	-1.6123	-1.106	-1.8287	-1.1363	-0.6037	-0.298	-2.0605	0.0119	-0.2889	-0.5894	-2.154	-2.0984	-1.4691	-1.9888	-2.2278	-0.9416	-0.3618	0.5496	0.6145	0.7421	-0.0496	-1.4852	0.303	0.1411	0.045	0.7672	0.8034	0.4817	0.1143	0.8363	0.8831	-0.3241	1.0689	1.0664	0.0533
Ilicifolinoside A	0.0162	-0.2995	-0.6944	0.2514	0.2012	-0.0031	-0.5862	-0.8336	-2.132	-0.2076	-0.2341	-0.5194	-2.2108	-1.4124	-1.5323	-1.0766	-1.8702	-1.1909	-0.5867	-0.3823	-1.7169	-0.1122	-0.1006	-0.9792	-1.9139	-1.8863	-1.56	-1.5301	-1.6953	-0.87	-0.2611	0.7115	0.5999	0.9773	-0.0101	-0.8757	0.16	-0.0339	-0.0329	0.7775	0.6357	0.5298	0.205	0.8483	0.9948	-0.6461	1.063	1.0035	-0.2479
2-[2,4,6-trihydroxy-3-(3-methylbut-2-en-1-yl)phenyl]acetic acid	-0.8395	0.186	-0.5352	0.5145	-0.1657	0.4563	0.8602	1.1842	0.2741	0.7968	1.064	1.0932	-1.4999	-0.3849	-1.2362	-1.3819	-1.4665	-1.5473	-1.3606	-0.0611	-1.1985	-0.5631	-0.7337	-1.4386	0.559	1.3804	0.7834	0.6041	0.5653	1.3714	0.1108	0.7306	0.3586	1.4095	-0.6483	-1.0663	1.1854	0.7733	0.6829	1.1224	1.7205	0.6702	0.5724	1.1043	1.4472	0.2251	0.6574	1.3036	-1.3528
Pisumic acid	0.4137	-0.5713	-0.2608	0.5974	-0.0065	-0.1381	-0.1908	0.3279	-0.0824	-0.8801	-0.7289	0.7865	-0.0333	-1.5375	-0.3137	0.6192	0.3412	-1.7482	-1.6384	0.6486	-0.6478	0.0263	-0.9392	0.6008	-1.4425	-0.1981	0.541	1.1149	-1.6273	0.7751	0.8566	0.9737	1.5514	1.1386	0.8125	0.349	1.7286	0.9414	1.1364	2.0727	1.7698	0.649	0.4803	1.2388	1.3749	1.2018	1.7935	1.4184	-0.2032
2-[3-(propan-2-yl)oxiran-2-yl]benzene-1,3-diol	0.5321	0.6859	0.2139	0.4794	0.6932	0.4497	-1.2626	0.134	1.3518	0.2721	-1.2682	-1.2623	1.0536	1.0256	0.2728	0.4298	-1.2709	1.0449	0.5685	-1.2561	0.4541	-1.2681	-1.2752	0.6395	-1.2422	0.3148	1.2535	0.9541	0.8971	-1.2703	0.5282	1.0456	0.8827	1.0198	0.5861	0.2033	1.389	0.6708	0.5086	-1.2051	1.0059	0.7479	-1.2274	0.7933	0.8902	0.4433	0.9888	0.5707	-1.2509
Protopine	0.691	1.1712	0.5743	1.4296	1.2049	0.9137	-1.4267	-0.2139	0.3064	0.2617	-1.4474	-1.4257	1.2149	0.7265	-0.0056	0.4006	0.3807	0.7328	0.2179	0.0407	-0.1423	-0.3919	0.6786	0.3296	0.6319	0.6878	0.5055	0.6703	0.5751	0.8063	0.5517	0.8415	1.3491	-1.2882	-0.0208	0.2573	0.3241	1.0185	1.2027	1.411	1.6839	-1.3548	-0.1203	1.0674	0.7376	1.5602	0.1556	1.0437	-0.003
Alpha-Hydrojuglone 4-O-b-D-glucoside	-0.0087	0.7741	0.3762	0.2725	0.9783	0.6671	0.8249	0.2098	1.1508	0.3751	-0.5475	-0.4719	0.4316	-0.464	-0.0167	1.185	0.1086	-1.5174	-4.5331	-0.1459	-0.5557	-2.5227	-1.6385	-0.2981	0.9973	0.4824	0.9406	0.5988	0.6935	-0.371	0.1035	-0.2718	-0.1779	-0.2121	-0.8664	-1.4897	0.9085	-1.1683	0.13	0.7384	1.436	-0.5575	-0.1077	1.4398	-0.18	0.7751	0.6931	-0.7484	-0.475
6,8-bis[2-(3,4-dihydroxyphenyl)-3,7-dihydroxy-3,4-dihydro-2H-1-benzopyran-4-yl]-2-(3-hydroxyphenyl)-3,4-dihydro-2H-1-benzopyran-3,5,7-triol	1.689	0.5405	0.509	-0.2508	0.8046	-1.1084	1.3873	0.6618	1.0131	0.805	1.6614	1.5496	0.6441	1.5323	-1.1433	2.235	1.0821	-1.2325	0.5422	0.2252	0.8185	0.0577	-1.1824	1.1315	1.1111	-0.8471	1.3592	1.1987	0.6007	0.6464	1.0829	-1.0424	-0.0497	-0.209	0.0823	-0.0199	0.4475	0.6034	-1.135	1.1565	1.6992	-1.0127	-0.9465	0.7459	0.7143	1.6989	1.0423	0.4127	-0.2402
7,8,4'-Trihydroxyflavanone	1.5897	0.6358	0.5513	-0.2077	1.0025	-1.3611	1.0612	1.0063	1.1773	-0.4558	1.1163	1.0569	0.1889	0.8105	-1.7941	1.1975	0.4262	-1.821	-0.4614	0.0751	0.4581	0.1896	-1.9338	1	1.1629	0.2754	1.2756	1.1025	0.8348	0.6427	0.8346	-1.8133	0.5021	0.2286	0.3127	0.6675	0.725	0.7534	-0.6536	1.0609	1.4542	-0.2125	-1.0849	0.6861	0.854	1.767	0.6488	0.5333	-0.7901
8-[2-(3,4-dihydroxyphenyl)-3,7-dihydroxy-3,4-dihydro-2H-1-benzopyran-4-yl]-2-(3-hydroxyphenyl)-3,4-dihydro-2H-1-benzopyran-3,5,7-triol	1.3773	0.6603	0.6131	0.197	0.9772	-2.1115	1.0569	0.9683	1.135	0.0978	1.1269	1.1002	0.4654	0.7965	-2.1394	1.0978	0.6203	-2.2109	0.0374	0.1682	0.509	0.1171	-2.1708	0.8599	0.9398	0.3421	0.8795	0.8958	0.8104	0.7065	0.9555	-0.7253	0.6708	0.4703	0.6572	0.8908	0.7192	0.764	-0.1732	0.9432	1.1903	-0.9937	-0.4023	0.7545	0.8884	1.5602	0.2098	0.6017	-0.8026
6-{[3,5-dihydroxy-2-(3-methoxyphenyl)-3,4-dihydro-2H-1-benzopyran-7-yl]oxy}-3,4,5-trihydroxyoxane-2-carboxylic acid	0.0617	0.3602	0.5014	0.6538	0.4181	0.2419	0.2188	0.078	0.4411	0.7758	1.6662	1.8116	-0.7995	-0.7393	0.0523	-0.0126	-0.2776	0.8659	-0.0555	-0.3646	-0.5175	-0.1508	2.3525	0.0505	1.5489	-0.4295	-0.1179	-0.4369	-0.8391	2.8522	1.0936	0.4417	-0.4159	-0.3897	-2.1722	-1.6033	0.4448	-0.9708	-1.9207	-0.3129	0.2284	0.6625	1.0087	0.6128	1.0797	0.9741	-0.2066	-0.1916	-0.2176
6''-Malonylgenistin	0.6666	1.031	-1.0663	0.8028	0.7485	0.5868	1.916	-0.453	1.5948	0.8166	1.8318	1.728	0.7973	-0.1742	0.9938	-0.1323	0.5666	0.0358	-0.2705	0.3467	0.4717	-0.0425	2.3018	0.7169	0.9786	-1.1735	0.4195	-1.2124	0.2747	0.0613	0.5615	0.2622	0.5397	0.8312	-0.3146	-0.2181	0.8814	-0.545	1.0797	-0.3113	0.8819	0.9942	-0.2194	0.7721	-0.2453	1.1928	-1.289	0.2331	-1.4695
N-Hydroxynorcocaine	-0.2615	0.8559	0.7132	0.5255	1.3711	0.9432	-1.0059	-0.619	0.2509	-1.1505	-1.1634	-1.1037	0.5986	0.2871	0.5235	-0.5639	-0.3243	0.0368	0.0324	0.3009	-1.0806	0.8078	0.6293	-0.9443	0.2968	-0.9263	-0.9037	-0.9003	-0.3318	-1.0872	1.2853	1.6862	1.9205	1.8588	2.4037	1.4814	0.8829	1.0432	1.7834	0.1602	0.8936	1.8639	1.8834	1.1634	1.1816	1.1083	-0.6453	0.5909	0.4603
3-Keto-b-D-galactose	0.8509	1.0975	1.3333	0.6652	0.8383	0.8373	0.4509	0.4433	0.3616	0.3617	0.1033	0.3742	0.4602	-0.1055	0.3712	-1.1282	0.769	0.2532	0.2671	0.844	-0.4033	0.8243	0.0436	0.1739	0.4779	-0.4562	-0.3785	-1.1851	-0.0359	0.5575	1.2422	1.1592	1.5798	1.2285	1.394	1.6416	1.057	0.99	1.2078	0.9441	0.636	1.0691	0.7845	1.2628	0.5677	1.5161	0.0333	1.5884	0.7309
Cortolone	0.8002	0.9906	0.793	0.1596	0.654	1.4653	0.2023	-0.0222	-0.4075	-0.2321	-0.0465	0.1143	-1.4967	0.3022	-0.0013	0.1443	-0.9149	-1.6503	-0.799	0.3003	-1.1228	0.6822	-1.3431	0.1585	-0.2409	-0.3647	0.5938	0.7304	1.0345	2.0038	1.0421	2.0099	1.6281	1.445	1.3325	0.5943	1.4778	1.1686	-0.1908	0.3278	0.58	-0.8694	0.5779	0.6762	0.187	-0.1615	-0.9194	0.9538	-0.5699
Oblongolide	0.0817	0.262	1.2547	-0.3922	0.2869	0.9739	0.5511	0.0908	-0.0212	0.3651	0.177	0.1959	-1.0006	0.5045	0.8003	0.1608	-0.054	-2.3356	-0.9826	-0.7827	-1.6897	-0.0822	-0.2193	0.1832	0.4587	0.6531	-0.4345	-0.0544	-2.0907	0.1796	1.1725	1.6713	1.2829	2.3182	1.3775	1.3806	1.2737	0.9011	0.5847	1.4919	0.818	0.5206	1.641	0.7171	0.3242	1.4637	0.3878	0.8705	-0.5945
[truncated: 38 more columns]
